# Supplementary material for: Inactivation of CDK12 Enhances Mitochondrial Efficiency to Suppress DNA Damage
Source: J Cell Mol Med. 2026 Mar 27;30(7):e71101. doi: 10.1111/jcmm.71101 (PMC13140989; doi:10.1111/jcmm.71101)
Supplement: Supplementary file 2 — Table S1: This table has five separate sheets and the instructions on how to read the table are on the first sheet. [file JCMM-30-e71101-s001.xlsx]

## Sheet: Titles
Sheet: 'Parental' includes drug screening results for the parental cell line. Cells were plated, treated with the indicated compounds next day and cell viability was assessed after 4 days of treatment.
Sheet: 'Resistant' includes drug screening results for the parental cell line. Cells were plated, treated with the indicated compounds next day and cell viability was assessed after 4 days of treatment.
Sheet: 'TCA' includes the expression values of TCA-mRNAs in CDK12 truncating mutant prostate cancer patient samples when compared to wild types (TCGA Firehose Legacy dataset).
Sheet: 'ABC_SLC' includes the expression and significance of all ATP Binding Cassette and solute carrier genes between parental and CDK12/13 inhibitor-resistant prostate cancer cell lines.

## Sheet: Parental
ID	DRUG_NAME	ANALYSIS_NAME	EC50	SLOPE	MAX	MIN	Min.Conc.tested	Max.Conc.tested	EC50_std_error	D1	D2	D3	D4	D5	AUC	GRAPH	DSS	sDSS	SE_of_estimate	Mechanism/Targets	Class.explained	High.phase/Approval.status	Res..code	Alias	activity.modifier	Active/inactive.in.clinic	Solvent	High.conc.(nM)	Plate	Dwell	InChI	ChEMBL.ID	Dubious
FIMM133820	Triciribine	EC50	565.1	-0.7	100	61.6	10	100000	0.3	95.7	90.8	78.7	64.2	61.6	85.6		8.9		1.7	AKT inhibitor	B. Kinase inhibitor	Investigational (Ph 2)	NSC 154020	Pentaazacentopthylene, Tricyclic nucleoside			DMSO	100000	1	D22,P16,D23,K3,C23,G2,I3,A3,O22,D3	HOGVTUZUJGHKPL-HTVVRFAVSA-N	CHEMBL331237	0
FIMM000227	Dexamethasone	EC50	10000	-0.1	100	97.9	1	10000	2271.3	100.2	97.9	99.2	99.6	100.2	3.3		0		1.1	Glucocorticoid, immunomodulatory agent	D. Immunomodulatory	Approved					DMSO	10000	1	C19,A20,G19,B2,M7,B17,A4,I15,F8,K4	UREBDLICKHMUKA-CXSFZGCWSA-N	CHEMBL1200637,CHEMBL384467,CHEMBL1201302	0
FIMM100362	Midostaurin	EC50	846.1	-2.5	100	62.9	1	10000	0.2	98.9	100.2	101.3	77.6	62.9	39.8		4.5		0.9	Broad TK (FLT3, KIT, RET, JAK, EGFR...) inhibitor	B. Kinase inhibitor	Approved (US)	NVP-PKC412	PKC412, CGP 41251			DMSO	10000	1	N17,A5,H2,O23,I18,I21,J12,O7,E8,B15	BMGQWWVMWDBQGC-IIFHNQTCSA-N	CHEMBL2309609,CHEMBL608533	0
FIMM003715	Foretinib	EC50	284.1	-2.5	100	65.7	0.1	1000	49.1	102.3	101.9	98.7	98.5	65.7	19		1.8		1.8	MET, VEGFR2 inhibitor	B. Kinase inhibitor	Investigational (Ph 2)	GSK1363089	XL880, EXEL-2880			DMSO	1000	1	K11,E16,B10,L4,M22,A7,C3,A22,E14,F19	CXQHYVUVSFXTMY-UHFFFAOYSA-N	CHEMBL1230609	0
FIMM003761	Alisertib	EC50	19.7	-2.5	100	54.3	1	10000	2.1	100.8	93	54.3	73.2	68.4	123.8		15.5		11.8	Aurora A inhibitor	B. Kinase inhibitor	Investigational (Ph 3)	MLN8237				DMSO	10000	1	L20,P11,A16,L19,H14,J7,A8,B3,E11,D13	ZLHFILGSQDJULK-UHFFFAOYSA-N	CHEMBL483158,CHEMBL2103871	1
FIMM100364	Regorafenib	EC50	2406.1	-2.5	100	20.6	1	10000	23.4	104.8	99.7	94.8	92.7	20.6	49.5		5.6		3.7	B-Raf, c-Kit, VEGFR2 inhibitor	B. Kinase inhibitor	Approved	BAY73-4506				DMSO	10000	1	D21,J10,E2,N20,D11,C15,D15,O5,A9,E17	FNHKPVJBJVTLMP-UHFFFAOYSA-N	CHEMBL1946170	0
FIMM000556	Topotecan	EC50	51.8	-1.8	100	15.3	1	10000	0.3	97.1	96.9	34.5	24.4	15.3	193.7		23.5		4.6	Topoisomerase I inhibitor. Camptothecin analog	A. Conv. Chemo	Approved	SKF-104864				DMSO	10000	1	A10,C11,F20,I22,B13,M5,F14,E13,D2,P10	UCFGDBYHRUNTLO-QHCPKHFHSA-N	CHEMBL1607,CHEMBL84	0
FIMM100375	Volasertib	EC50	6.4	-2.1	100	37.3	0.1	1000	0.5	97.9	100.4	54.6	47	37.3	137.6		17		5	PLK1 inhibitor	B. Kinase inhibitor	Investigational (Ph 3)	BI 6727				DMSO	1000	1	A13,G11,J16,K19,L13,D6,A11,C10,M17,O10	SXNJFOWDRLKDSF-STROYTFGSA-N	CHEMBL1233528,CHEMBL2105742	0
FIMM100346	Carfilzomib	EC50	8.5	-2.5	100	1.1	0.1	1000	0.1	104.1	100	40.8	2.2	1.1	204.7		24.8		2.1	Proteasome inhibitor (20S subunit)	L. Protease/proteasome inhibitor	Approved					DMSO	1000	1	A12,L21,G16,I9,L22,L9,L7,P20,M23,K6	BLMPQMFVWMYDKT-NZTKNTHTSA-N	CHEMBL451887	0
FIMM133782	Ganetespib	EC50	14.2	-2.5	100	25.4	0.1	1000	0.2	98	102.6	77.8	26.5	25.4	137.9		16.9		1.7	HSP90 inhibitor	K. HSP inhibitor	Investigational (Ph 3)	STA-9090				DMSO	1000	1	H7,P21,I7,P15,G3,G21,N23,E10,B4,H16	RVAQIUULWULRNW-UHFFFAOYSA-N	CHEMBL2103879	0
FIMM003786	Temsirolimus	EC50	0.9	-1.1	100	66.6	0	100	0.2	101.6	98.6	81.4	71.2	66.6	68.2		7.2		1.7	binds FKBP12, causes inhibition of mTORC1	C. Rapalog	Approved	CCI-779				DMSO	100	1	C4,A21,J9,I2,B20,D17,K18,C18,P8,B7	CBPNZQVSJQDFBE-FUXHJELOSA-N	CHEMBL1201182	0
FIMM000321	Clofarabine	EC50	260.6	-2.5	100	24	1	10000	0.2	101.5	99.5	94.7	24	24.2	120.4		14.7		1.6	Antimetabolite; Purine analog	A. Conv. Chemo	Approved			Prodrug, activated in the cells		DMSO	10000	1	G10,B8,F21,H3,H13,N16,H15,L2,I12,E18	WDDPHFBMKLOVOX-AYQXTPAHSA-N	CHEMBL1750	0
FIMM100389	Nintedanib	EC50	1836.6	-2.5	100	73.6	1	10000	7.5	98.8	99.4	98.2	95.3	73.6	19.5		1.8		1.1	VEGFR, PDGFR, FGFR inhibitor	B. Kinase inhibitor	Approved	BIBF 1120	Indetanib			DMSO	10000	1	D12,B11,C9,K20,E20,O14,I13,L8,J22,O9	XZXHXSATPCNXJR-ZIADKAODSA-N	CHEMBL502835	0
FIMM133824	Copanlisib	EC50	56.3	-1.2	100	53.9	0.1	1000	0.1	100.1	100.9	93.7	70.1	53.9	58.2		6.1		1.2	PI3K alpha, delta selective inhibitor	B. Kinase inhibitor	Investigational (Ph 2)	BAY 80-6946				DMSO	1000	1	C22,I6,B19,B12,B18,K5,M12,B14,H10,M18	PZBCKZWLPGJMAO-UHFFFAOYSA-N	CHEMBL3218576	0
FIMM000649	Methotrexate	EC50	31.1	-2.5	100	33.8	0.5	5000	0.2	98.3	100.2	49.3	33.8	34.6	146		18.2		1	Antimetabolite; Anti-folate agent	H. Metabolic modifier	Approved		MTX			DMSO	5000	1	K16,K13,P17,C2,H4,O16,D8,P7,C14,L5	FBOZXECLQNJBKD-ZDUSSCGKSA-N	CHEMBL34259,CHEMBL426,CHEMBL1376974,CHEMBL2096644	0
FIMM115479	GSK269962	EC50	1509.2	-1.9	100	64.6	1	10000	2.7	97	92.5	95.6	89.1	64.6	29.3		2.9		4.6	ROCK1 and ROCK2 inhibitor	B. Kinase inhibitor	Probe	GSK269962			Inactive	DMSO	10000	1	O20,J3,M19,C6,N8,N10,D18,E19,P2,J21	YOVNFNXUCOWYSG-UHFFFAOYSA-N	CHEMBL220241,CHEMBL1909363	0
FIMM136496	Marimastat	EC50	10000	-0.5	100	94.1	1	10000	3.8	101.3	98.5	95.5	97.8	94.1	11		0		1.6	MMP-9, MMP-1, MMP-2, MMP-14, MMP-7 inhibitor	X. Other	Investigational (Ph 3)	BB-2516			Inactive	DMSO	10000	1	C7,K9,M15,M20,E5,P6,J6,F13,D14,K23			0
FIMM023799	Teniposide	EC50	10000	-2.5	100	96.9	1	10000	0.6	99.8	98.9	100.6	98.3	96.9	3.2		0		0.6	Topoisomerase II inhibitor	A. Conv. Chemo	Approved	VM-26				DMSO	10000	1	H8,J5,H20,E3,D19,K12,O19,J19,C8,C13	NRUKOCRGYNPUPR-PSZSYXFXSA-N	CHEMBL1237078	0
FIMM003749	BMS-754807	EC50	141.1	-1.2	100	54.9	1	10000	0.2	94.6	98.4	82.2	58.5	54.9	83.6		9.5		2.6	IGF1R inhibitor	B. Kinase inhibitor	Investigational (Ph 2)	BMS-754807			Inactive	DMSO	10000	1	F23,K10,B22,N21,O8,M8,J18,N9,D4,M13	LQVXSNNAFNGRAH-QHCPKHFHSA-N	CHEMBL575448	0
FIMM003775	Dasatinib	EC50	1000	-1.5	100	85	0.1	1000	0.3	99.6	97.6	99.1	89.6	85	18.6		0.8		1.2	Abl, Src, Kit, EphR... Inhibitor	B. Kinase inhibitor	Approved	BMS-354825				DMSO	1000	1	L23,K8,D9,P12,J23,A18,M10,F9,F16,C17	ZBNZXTGUTAYRHI-UHFFFAOYSA-N	CHEMBL1421	0
FIMM136480	Romidepsin	EC50	4	-2	100	8.1	0.1	1000	0.2	92.9	94.3	21	8.3	8.1	220.7		26.8		3.5	HDAC inhibitor	E. Differentiating/ epigenetic modifier	Approved	FK228	FR901228			DMSO	1000	1	D10,F6,H23,F2,I14,D16,G5,I20,M11,I16			0
FIMM136511	ARV-825	EC50	5	-1.7	100	28.3	0	300	0.1	99.9	102.9	78.6	32	28.3	127.8		15.4		1.7	BET-targeting PROTAC	E. Differentiating/ epigenetic modifier	Probe	ARV-825			Inactive	DMSO	300	1	L16,K7,O11,C21,H9,M2,N18,O15,E4,H22			0
FIMM109460	Dinaciclib	EC50	6	-2.5	100	28.9	0.1	1000	0.3	95.9	100.1	44.4	28.9	29.5	157.9		19.6		2.1	CDK inhibitor	B. Kinase inhibitor	Investigational (Ph 3)	SCH727965				DMSO	1000	1	E6,I19,D20,L6,G15,J8,H18,G8,G22,F4	PIMQWRZWLQKKBJ-SFHVURJKSA-N	CHEMBL2103840	0
FIMM023807	Cisplatin	EC50	100000	-0.3	100	92.4	10	100000	82.1	98.1	97.2	101.2	97.4	95.6	7.4		0		1.9	Platinum-based antineoplastic agent	A. Conv. Chemo	Approved					AQ	100000	1	G14,M21,N15,H6,O3,B23,O21,G9,F7,E7	DLBNRDWREIUHLD-UHFFFAOYSA-L	CHEMBL11359,CHEMBL1386,CHEMBL2068237	0
FIMM000344	Vinorelbine	EC50	5.7	-1.3	100	23.9	1	10000	1.3	95.9	46.4	35.4	30.3	23.9	244.4		30.2		6.1	Mitotic inhibitor. Vinca alkaloid microtubule depolymerizer	A. Conv. Chemo	Approved					DMSO	10000	1	G7,G23,N12,J20,L15,P13,E9,N5,G12,J13	GBABOYUKABKIAF-IELIFDKJSA-N	CHEMBL1200655,CHEMBL607994	0
FIMM000396	Clomifene	EC50	3139.2	-2.5	100	15.2	1	10000	62.2	104.9	99.6	101.5	99.7	15.2	43.4		4.8		4	Selective estrogen receptor modulator	F. Hormone therapy	Approved					DMSO	10000	1	J17,H17,I5,J15,F3,B21,N6,P9,O12,P23	GKIRPKYJQBWNGO-OCEACIFDSA-N	CHEMBL1200667,CHEMBL954	0
FIMM115469	Vistusertib	EC50	195.3	-1.5	100	21.6	1	10000	0.1	98	96.3	79.1	27.7	21.6	134		15.9		1.7	mTOR inhibitor, ATP-competitive	B. Kinase inhibitor	Investigational (Ph 2)	AZD2014				DMSO	10000	1	A17,G4,C16,J11,N4,F12,M14,F15,L3,A15	JUSFANSTBFGBAF-IRXDYDNUSA-N	CHEMBL2325741,CHEMBL2336325	0
FIMM136493	Ulixertinib	EC50	1363.1	-1.9	100	48.3	1	10000	0.7	98.9	96.4	95.9	81.6	48.3	45		4.9		2.7	ERK inhibitor	B. Kinase inhibitor	Investigational (Ph 2)	BVD-523	VRT752271			DMSO	10000	1	L10,L14,I23,K14,O4,H11,E21,L12,L11,P18			0
FIMM003707	Navitoclax	EC50	10000	-1	100	78.1	1	10000	164.6	78.1	96.6	92.5	94.8	78.6	6.6		0		12.9	Bcl-2/Bcl-xL inhibitor	G. Apoptotic modulator	Investigational (Ph 2)	ABT-263				DMSO	10000	1	K15,O2,A14,M3,O17,G17,N3,F22,J2,N2	JLYAXFNOILIKPP-KXQOOQHDSA-N	CHEMBL1269095,CHEMBL443684,CHEMBL2105690	0
PROTAC MDM2 Degrader-3	PROTAC MDM2 Degrader-3	EC50	1000	-2.5	100	97.9	0.1	1000	4887.6	99.3	102.9	100.8	101.7	97.9	0.7		0		1.8														0
Sotorasib	Sotorasib	EC50	1000	-0.6	100	98	0.1	1000	213.5	98	105.8	98.8	99	99.5	1		0		3.2														0

## Sheet: Resistant
ID	DRUG_NAME	ANALYSIS_NAME	EC50	SLOPE	MAX	MIN	Min.Conc.tested	Max.Conc.tested	EC50_std_error	D1	D2	D3	D4	D5	AUC	GRAPH	DSS	sDSS	SE_of_estimate	Mechanism/Targets	Class.explained	High.phase/Approval.status	Res..code	Alias	activity.modifier	Active/inactive.in.clinic	Solvent	High.conc.(nM)	Plate	Dwell	InChI	ChEMBL.ID	Dubious
FIMM100375	Volasertib	EC50	16.4	-1.8	100	28.3	0.1	1000	0.1	101.7	102.6	78.6	31.7	28.3	128.1		15.4		1.8	PLK1 inhibitor	B. Kinase inhibitor	Investigational (Ph 3)	BI 6727				DMSO	1000	1	A13,G11,J16,K19,L13,D6,A11,C10,M17,O10	SXNJFOWDRLKDSF-STROYTFGSA-N	CHEMBL1233528,CHEMBL2105742	0
FIMM003707	Navitoclax	EC50	10000	-2.5	100	77.8	1	10000	275.6	96.4	101.5	95.3	101.2	77.8	10.5		0.7		3.3	Bcl-2/Bcl-xL inhibitor	G. Apoptotic modulator	Investigational (Ph 2)	ABT-263				DMSO	10000	1	K15,O2,A14,M3,O17,G17,N3,F22,J2,N2	JLYAXFNOILIKPP-KXQOOQHDSA-N	CHEMBL1269095,CHEMBL443684,CHEMBL2105690	0
FIMM115469	Vistusertib	EC50	162.3	-2.1	100	21.1	1	10000	0.3	102	93.1	79	21.9	21.1	141.3		17.1		3.5	mTOR inhibitor, ATP-competitive	B. Kinase inhibitor	Investigational (Ph 2)	AZD2014				DMSO	10000	1	A17,G4,C16,J11,N4,F12,M14,F15,L3,A15	JUSFANSTBFGBAF-IRXDYDNUSA-N	CHEMBL2325741,CHEMBL2336325	0
FIMM003761	Alisertib	EC50	22.5	-2.5	100	48.8	1	10000	1.5	95.6	94.3	48.8	58.5	66.4	135.6		17		10.3	Aurora A inhibitor	B. Kinase inhibitor	Investigational (Ph 3)	MLN8237				DMSO	10000	1	L20,P11,A16,L19,H14,J7,A8,B3,E11,D13	ZLHFILGSQDJULK-UHFFFAOYSA-N	CHEMBL483158,CHEMBL2103871	0
FIMM003775	Dasatinib	EC50	1000	-2.5	100	82.5	0.1	1000	10.6	104.8	99.7	99.7	95.5	82.5	14.3		0.9		2.4	Abl, Src, Kit, EphR... Inhibitor	B. Kinase inhibitor	Approved	BMS-354825				DMSO	1000	1	L23,K8,D9,P12,J23,A18,M10,F9,F16,C17	ZBNZXTGUTAYRHI-UHFFFAOYSA-N	CHEMBL1421	0
FIMM000227	Dexamethasone	EC50	10000	-0.1	100	100	1	10000	301.5	100	100	100	100	100	0.1		0		0	Glucocorticoid, immunomodulatory agent	D. Immunomodulatory	Approved					DMSO	10000	1	C19,A20,G19,B2,M7,B17,A4,I15,F8,K4	UREBDLICKHMUKA-CXSFZGCWSA-N	CHEMBL1200637,CHEMBL384467,CHEMBL1201302	0
FIMM003786	Temsirolimus	EC50	1.5	-2.5	100	63.5	0	100	0.4	102.3	98.8	90.2	63.5	65	66.7		8		1.5	binds FKBP12, causes inhibition of mTORC1	C. Rapalog	Approved	CCI-779				DMSO	100	1	C4,A21,J9,I2,B20,D17,K18,C18,P8,B7	CBPNZQVSJQDFBE-FUXHJELOSA-N	CHEMBL1201182	0
FIMM003715	Foretinib	EC50	234.3	-2.5	100	58.9	0.1	1000	35.1	94.5	100.4	97	95.9	58.9	26.1		2.7		3.2	MET, VEGFR2 inhibitor	B. Kinase inhibitor	Investigational (Ph 2)	GSK1363089	XL880, EXEL-2880			DMSO	1000	1	K11,E16,B10,L4,M22,A7,C3,A22,E14,F19	CXQHYVUVSFXTMY-UHFFFAOYSA-N	CHEMBL1230609	0
FIMM000556	Topotecan	EC50	90.3	-1.8	100	14.1	1	10000	0	99.1	100	52.9	17.8	14.1	175.7		21.2		1.6	Topoisomerase I inhibitor. Camptothecin analog	A. Conv. Chemo	Approved	SKF-104864				DMSO	10000	1	A10,C11,F20,I22,B13,M5,F14,E13,D2,P10	UCFGDBYHRUNTLO-QHCPKHFHSA-N	CHEMBL1607,CHEMBL84	0
FIMM133824	Copanlisib	EC50	56.1	-1.1	100	51.2	0.1	1000	0.1	97.6	98.4	93.5	68.5	51.2	61.7		6.5		1.6	PI3K alpha, delta selective inhibitor	B. Kinase inhibitor	Investigational (Ph 2)	BAY 80-6946				DMSO	1000	1	C22,I6,B19,B12,B18,K5,M12,B14,H10,M18	PZBCKZWLPGJMAO-UHFFFAOYSA-N	CHEMBL3218576	0
FIMM100362	Midostaurin	EC50	670.6	-2.5	100	49.6	1	10000	0.2	98.5	98.4	100.2	63.2	49.6	59.1		7		1.2	Broad TK (FLT3, KIT, RET, JAK, EGFR...) inhibitor	B. Kinase inhibitor	Approved (US)	NVP-PKC412	PKC412, CGP 41251			DMSO	10000	1	N17,A5,H2,O23,I18,I21,J12,O7,E8,B15	BMGQWWVMWDBQGC-IIFHNQTCSA-N	CHEMBL2309609,CHEMBL608533	0
FIMM000396	Clomifene	EC50	2788.2	-2.5	100	7.7	1	10000	43.5	99.7	102.6	92	95.5	7.7	51.8		5.8		4.7	Selective estrogen receptor modulator	F. Hormone therapy	Approved					DMSO	10000	1	J17,H17,I5,J15,F3,B21,N6,P9,O12,P23	GKIRPKYJQBWNGO-OCEACIFDSA-N	CHEMBL1200667,CHEMBL954	0
FIMM003749	BMS-754807	EC50	58	-1	100	47	1	10000	0.2	97.4	91.5	67.5	47	50.2	118.3		13.7		2.3	IGF1R inhibitor	B. Kinase inhibitor	Investigational (Ph 2)	BMS-754807			Inactive	DMSO	10000	1	F23,K10,B22,N21,O8,M8,J18,N9,D4,M13	LQVXSNNAFNGRAH-QHCPKHFHSA-N	CHEMBL575448	0
FIMM023807	Cisplatin	EC50	28857	-2.5	100	28.6	10	100000	39.9	99.7	98	95.9	97.3	28.6	39.1		4.3		2.9	Platinum-based antineoplastic agent	A. Conv. Chemo	Approved					AQ	100000	1	G14,M21,N15,H6,O3,B23,O21,G9,F7,E7	DLBNRDWREIUHLD-UHFFFAOYSA-L	CHEMBL11359,CHEMBL1386,CHEMBL2068237	0
FIMM023799	Teniposide	EC50	10000	-0.8	100	98.9	1	10000	401.7	100.5	102.9	101.4	98.9	103.2	0.4		0		2.5	Topoisomerase II inhibitor	A. Conv. Chemo	Approved	VM-26				DMSO	10000	1	H8,J5,H20,E3,D19,K12,O19,J19,C8,C13	NRUKOCRGYNPUPR-PSZSYXFXSA-N	CHEMBL1237078	0
FIMM000649	Methotrexate	EC50	33	-2.5	100	29	0.5	5000	1.1	100.4	114.6	46.9	29.8	29	154.7		19.2		7.6	Antimetabolite; Anti-folate agent	H. Metabolic modifier	Approved		MTX			DMSO	5000	1	K16,K13,P17,C2,H4,O16,D8,P7,C14,L5	FBOZXECLQNJBKD-ZDUSSCGKSA-N	CHEMBL34259,CHEMBL426,CHEMBL1376974,CHEMBL2096644	0
FIMM100364	Regorafenib	EC50	2447.9	-2.5	100	18	1	10000	15.1	102.7	97.9	98.2	92.9	18	50.5		5.7		2.3	B-Raf, c-Kit, VEGFR2 inhibitor	B. Kinase inhibitor	Approved	BAY73-4506				DMSO	10000	1	D21,J10,E2,N20,D11,C15,D15,O5,A9,E17	FNHKPVJBJVTLMP-UHFFFAOYSA-N	CHEMBL1946170	0
FIMM136511	ARV-825	EC50	4.1	-2.5	100	14.7	0	300	0.1	98	99.3	73	15.2	14.7	159		19.4		1	BET-targeting PROTAC	E. Differentiating/ epigenetic modifier	Probe	ARV-825			Inactive	DMSO	300	1	L16,K7,O11,C21,H9,M2,N18,O15,E4,H22			0
FIMM133820	Triciribine	EC50	1178.8	-0.8	100	59.8	10	100000	0.2	102.1	93.9	82	65.2	59.8	77.6		8.2		1.7	AKT inhibitor	B. Kinase inhibitor	Investigational (Ph 2)	NSC 154020	Pentaazacentopthylene, Tricyclic nucleoside			DMSO	100000	1	D22,P16,D23,K3,C23,G2,I3,A3,O22,D3	HOGVTUZUJGHKPL-HTVVRFAVSA-N	CHEMBL331237	0
FIMM136496	Marimastat	EC50	10000	-2.5	100	95.4	1	10000	3818.5	101.1	105	102.3	103.3	95.4	1.6		0		3.3	MMP-9, MMP-1, MMP-2, MMP-14, MMP-7 inhibitor	X. Other	Investigational (Ph 3)	BB-2516			Inactive	DMSO	10000	1	C7,K9,M15,M20,E5,P6,J6,F13,D14,K23			0
FIMM136480	Romidepsin	EC50	2.7	-1.8	100	5.3	0.1	1000	0	99.1	86.6	12.9	6.6	5.3	243.7		29.6		0.7	HDAC inhibitor	E. Differentiating/ epigenetic modifier	Approved	FK228	FR901228			DMSO	1000	1	D10,F6,H23,F2,I14,D16,G5,I20,M11,I16			0
FIMM115479	GSK269962	EC50	3110.9	-2.5	100	58.8	1	10000	91.1	100	97	95.8	99.7	58.8	21.3		2.1		3	ROCK1 and ROCK2 inhibitor	B. Kinase inhibitor	Probe	GSK269962			Inactive	DMSO	10000	1	O20,J3,M19,C6,N8,N10,D18,E19,P2,J21	YOVNFNXUCOWYSG-UHFFFAOYSA-N	CHEMBL220241,CHEMBL1909363	0
FIMM109460	Dinaciclib	EC50	11	-2.5	100	18.9	0.1	1000	0.1	101.1	101.9	64.2	18.9	19.4	158.8		19.5		1.2	CDK inhibitor	B. Kinase inhibitor	Investigational (Ph 3)	SCH727965				DMSO	1000	1	E6,I19,D20,L6,G15,J8,H18,G8,G22,F4	PIMQWRZWLQKKBJ-SFHVURJKSA-N	CHEMBL2103840	0
FIMM000321	Clofarabine	EC50	317.3	-2.5	100	16.3	1	10000	0.3	101.1	96.4	99.7	16.7	16.3	125.5		15.2		3.4	Antimetabolite; Purine analog	A. Conv. Chemo	Approved			Prodrug, activated in the cells		DMSO	10000	1	G10,B8,F21,H3,H13,N16,H15,L2,I12,E18	WDDPHFBMKLOVOX-AYQXTPAHSA-N	CHEMBL1750	0
FIMM100389	Nintedanib	EC50	2077.5	-2.5	100	51.7	1	10000	18.5	102.6	104.5	96.6	93.5	51.7	33.2		3.6		3.1	VEGFR, PDGFR, FGFR inhibitor	B. Kinase inhibitor	Approved	BIBF 1120	Indetanib			DMSO	10000	1	D12,B11,C9,K20,E20,O14,I13,L8,J22,O9	XZXHXSATPCNXJR-ZIADKAODSA-N	CHEMBL502835	0
FIMM136493	Ulixertinib	EC50	1412.5	-2.3	100	46.9	1	10000	1.5	98.7	103.2	97.1	83.6	46.9	45.3		5.1		2.3	ERK inhibitor	B. Kinase inhibitor	Investigational (Ph 2)	BVD-523	VRT752271			DMSO	10000	1	L10,L14,I23,K14,O4,H11,E21,L12,L11,P18			0
FIMM100346	Carfilzomib	EC50	6.2	-2.5	100	0.1	0.1	1000	0.2	103.1	100.1	23.6	0.1	0.1	220.2		26.7		1.6	Proteasome inhibitor (20S subunit)	L. Protease/proteasome inhibitor	Approved					DMSO	1000	1	A12,L21,G16,I9,L22,L9,L7,P20,M23,K6	BLMPQMFVWMYDKT-NZTKNTHTSA-N	CHEMBL451887	0
FIMM133782	Ganetespib	EC50	10.5	-1.9	100	15.9	0.1	1000	0	101.1	99.8	59.8	17.6	15.9	166.5		20.2		0.7	HSP90 inhibitor	K. HSP inhibitor	Investigational (Ph 3)	STA-9090				DMSO	1000	1	H7,P21,I7,P15,G3,G21,N23,E10,B4,H16	RVAQIUULWULRNW-UHFFFAOYSA-N	CHEMBL2103879	0
FIMM000344	Vinorelbine	EC50	4	-2.5	100	20.2	1	10000	37.3	98.6	27.2	28	27.2	20.2	270.6		33.9		5.3	Mitotic inhibitor. Vinca alkaloid microtubule depolymerizer	A. Conv. Chemo	Approved					DMSO	10000	1	G7,G23,N12,J20,L15,P13,E9,N5,G12,J13	GBABOYUKABKIAF-IELIFDKJSA-N	CHEMBL1200655,CHEMBL607994	0
PROTAC MDM2 Degrader-3	PROTAC MDM2 Degrader-3	EC50	1000	-2.5	100	95.8	0.1	1000	47.2	101.2	105.8	103.2	98.8	95.8	3.6		0		3.4														0
Sotorasib	Sotorasib	EC50	1000	-2.5	100	100	0.1	1000	1.37364e+07	100	104.9	100.5	102.6	104.5	0		0		3.6														0

## Sheet: TCA
TCA_list	Gene	Cytoband	Altered group	Unaltered group	Altered group	Unaltered group	Log2 Ratio	p-Value	q-Value	Higher expression in
DLAT	DLAT	11q23.1	9.33	9.58	0.48	0.43	-0.25	0.32	0.746	Unaltered group
PDHB	PDHB	3p14.3	9.96	10.38	0.19	0.29	-0.42	0.00684	0.125	Unaltered group
ACLY	ACLY	17q21.2	12.44	12.88	0.86	0.61	-0.44	0.314	0.745	Unaltered group
PDHA1	PDHA1	Xp22.12	10.37	10.25	0.4	0.3	0.12	0.541	0.854	Altered group
CS	CS	12q13.3	11.73	11.75	0.45	0.31	-0.02	0.911	0.979	Unaltered group
ACO1	ACO1	9p21.1	10.22	10.17	0.19	0.45	0.05	0.577	0.867	Altered group
ACO2	ACO2	22q13.2	11.49	11.68	0.17	0.33	-0.19	0.0681	0.44	Unaltered group
IDH1	IDH1	2q34	12.49	13.05	0.31	0.66	-0.56	0.0152	0.206	Unaltered group
IDH2	IDH2	15q26.1	12.18	11.94	0.46	0.5	0.25	0.297	0.741	Altered group
IDH3A	IDH3A	15q25.1	10.05	10.15	0.25	0.29	-0.09	0.439	0.803	Unaltered group
IDH3B	IDH3B	20p13	10.47	10.38	0.52	0.38	0.09	0.73	0.928	Altered group
IDH3G	IDH3G	Xq28	10.07	10.42	0.56	0.43	-0.35	0.24	0.695	Unaltered group
OGDH	OGDH	7p13	11.43	11.67	0.29	0.33	-0.24	0.144	0.584	Unaltered group
OGDHL	OGDHL	10q11.23	6.58	6.91	1.37	2.33	-0.33	0.624	0.886	Unaltered group
DLST	DLST	14q24.3	10.79	10.89	0.27	0.25	-0.1	0.456	0.81	Unaltered group
SUCLG2	SUCLG2	3p14.1	10.51	10.64	0.48	0.42	-0.14	0.558	0.859	Unaltered group
SUCLG1	SUCLG1	2p11.2	10.46	10.55	0.46	0.32	-0.09	0.696	0.915	Unaltered group
SUCLA2	SUCLA2	13q14.2	9.43	9.49	0.67	0.48	-0.06	0.85	0.962	Unaltered group
SDHA	SDHA	5p15.33	10.99	11.05	0.27	0.3	-0.06	0.662	0.901	Unaltered group
SDHB	SDHB	1p36.13	10.16	10.19	0.32	0.31	-0.03	0.853	0.964	Unaltered group
SDHC	SDHC	1q23.3	10.64	10.8	0.23	0.29	-0.16	0.203	0.658	Unaltered group
SDHD	SDHD	11q23.1	9.9	10.44	0.33	0.38	-0.54	0.0215	0.251	Unaltered group
FH	FH	1q43	10.5	10.39	0.37	0.34	0.11	0.531	0.848	Altered group
MDH1	MDH1	2p15	10.98	11.22	0.48	0.3	-0.24	0.321	0.746	Unaltered group
MDH2	MDH2	7q11.23	12.52	12.2	0.38	0.44	0.31	0.136	0.572	Altered group
PC	PC	11q13.2	10.57	9.67	0.17	0.59	0.9	8.6e-05	0.0032	Altered group
PCK1	PCK1	20q13.31	1.58	1.44	1.54	1.39	0.15	0.843	0.96	Altered group
PCK2	PCK2	14q11.2-q12	9.07	9.15	0.74	0.54	-0.07	0.838	0.958	Unaltered group
Not directly involved
DLD	DLD	7q31.1	10.99	10.64	0.72	0.34	0.35	0.336	0.756	Altered group
SUCLG2P2		Not measured in the cBioPortal
PDHA2		Not measured in the cBioPortal

## Sheet: ABC_SLC
EnsemblGeneID_Ori	EnsemblGeneID	GeneSymbol	baseMean	log2FoldChange	lfcSE	stat	pvalue	padj
ENSG00000085563.14	ENSG00000085563.14	ABCB1	15.132932305961	1.30723	1.50306034179945	0.869712459344837	0.384458	0.678104317839041
ENSG00000118777.11	ENSG00000118777.11	ABCG2	326.031247560644	5.23146	0.482561279452671	10.8410309163676	2.2e-27	3.91520942903411e-24
ENSG00000197901.11	ENSG00000197901.11	SLC22A6	0	NA	NA	NA	NA	NA
ENSG00000112499.12	ENSG00000112499.12	SLC22A2	0.765229770139209	3.52633	4.87924904606211	0.722720324025473	0.469852	NA
ENSG00000149452.15	ENSG00000149452.15	SLC22A8	1.65391136909711	-3.75155	4.80913586876469	-0.780088829630278	0.435339	NA
ENSG00000134538.2	ENSG00000134538.2	SLCO1B1	22.6568145078753	4.40674	1.59934826399783	2.75533567538264	0.00586319	0.0626766686852959
ENSG00000111700.12	ENSG00000111700.12	SLCO1B3	0	NA	NA	NA	NA	NA
ENSG00000004846.16	ENSG00000004846.16	ABCB5	0.853965633911495	1.94112	4.88378738809067	0.397461281078139	0.691027	NA
ENSG00000005471.17	ENSG00000005471.17	ABCB4	10.6380611745595	-0.797601	2.028013663543	-0.393291886532801	0.694104	0.875522090654435
ENSG00000073734.9	ENSG00000073734.9	ABCB11	1.98924854598426	-1.49353	4.52815626086686	-0.329831215414517	0.741528	NA
ENSG00000115657.13	ENSG00000115657.13	ABCB6	0.748108378676889	-0.679126	4.84581657052462	-0.140146837610185	0.888544	NA
ENSG00000131269.16	ENSG00000131269.16	ABCB7	391.411069017172	-0.260127	0.372537765450346	-0.698256098517818	0.485017	0.750734664440995
ENSG00000135776.4	ENSG00000135776.4	ABCB10	78.9501624511787	-2.08738	0.852982199918855	-2.44715420889878	0.0143989	0.108169912630451
ENSG00000150967.17	ENSG00000150967.17	ABCB9	130.686883475491	0.0666775	0.589697606354133	0.113070648603798	0.909975	0.967338960588372
ENSG00000197150.12	ENSG00000197150.12	ABCB8	292.901908571577	0.483264	0.391543931265443	1.23425225718157	0.217109	0.508014633836017
ENSG00000260053.2	ENSG00000260053.2	ABCB10P4	0	NA	NA	NA	NA	NA
ENSG00000261524.1	ENSG00000261524.1	ABCB10P3	0	NA	NA	NA	NA	NA
ENSG00000274099.1	ENSG00000274099.1	ABCB10P1	0	NA	NA	NA	NA	NA
ENSG00000003989.17	ENSG00000003989.17	SLC7A2	35.5556496963859	-1.23972	0.987755790716531	-1.25509018203612	0.209446	0.498612670747339
ENSG00000004809.13	ENSG00000004809.13	SLC22A16	2.24432513603067	-0.9198	4.27882837621669	-0.214965435490206	0.829794	NA
ENSG00000004864.13	ENSG00000004864.13	SLC25A13	481.429003535031	-0.176151	0.346318755322601	-0.508638901008457	0.611005	0.831234840926531
ENSG00000004939.14	ENSG00000004939.14	SLC4A1	13.9619037200948	2.19976	1.850929554329	1.18846342745155	0.234651	0.530055951847008
ENSG00000005022.5	ENSG00000005022.5	SLC25A5	8567.5796446377	-0.281795	0.216991652037443	-1.29864672418318	0.194065	0.48105955832038
ENSG00000007216.14	ENSG00000007216.14	SLC13A2	0	NA	NA	NA	NA	NA
ENSG00000010379.15	ENSG00000010379.15	SLC6A13	19.912287532992	1.68956	1.38218673204394	1.22238053981009	0.221564	0.512921271441343
ENSG00000011083.8	ENSG00000011083.8	SLC6A7	0	NA	NA	NA	NA	NA
ENSG00000013293.5	ENSG00000013293.5	SLC7A14	2.3239417031504	5.09703	4.19821107646621	1.21409540927226	0.224711	NA
ENSG00000013306.15	ENSG00000013306.15	SLC25A39	8100.60272141833	0.523021	0.215488043868568	2.42714606658901	0.0152181	0.112064818397925
ENSG00000014824.13	ENSG00000014824.13	SLC30A9	500.304564838142	-0.185618	0.331304132256448	-0.560263243848463	0.5753	0.810536941203288
ENSG00000017483.14	ENSG00000017483.14	SLC38A5	0.838841039179797	0.660645	4.82982739839658	0.136784404258006	0.891201	NA
ENSG00000018280.16	ENSG00000018280.16	SLC11A1	46.8239023633993	0.28417	0.858506605240732	0.33100521942439	0.740641	0.896960321163033
ENSG00000021488.12	ENSG00000021488.12	SLC7A9	22.7693480700463	2.33176	1.47694237321724	1.57877300073883	0.114388	0.359468840929994
ENSG00000022567.9	ENSG00000022567.9	SLC45A4	97.561969214849	-0.625425	0.634063195539061	-0.986376857273154	0.323948	0.626705355471949
ENSG00000029364.11	ENSG00000029364.11	SLC39A9	1123.77906530705	-0.530654	0.293248272057703	-1.80957261315905	0.0703621	0.274959880458552
ENSG00000033867.16	ENSG00000033867.16	SLC4A7	279.243494724236	-0.018927	0.430550033712714	-0.0439601070716643	0.964936	0.986708502211975
ENSG00000036565.14	ENSG00000036565.14	SLC18A1	4.24681181365578	2.07451	2.95553546888802	0.701905404247625	0.482738	NA
ENSG00000050438.16	ENSG00000050438.16	SLC4A8	63.9367510214933	1.49146	0.856658514365498	1.74101554711393	0.0816809	0.297903827681155
ENSG00000059804.15	ENSG00000059804.15	SLC2A3	1.1090422239579	2.40616	4.85446633595034	0.495658373384876	0.620135	NA
ENSG00000063127.15	ENSG00000063127.15	SLC6A16	63.5301516240591	-0.716765	0.768142031233936	-0.933115709229915	0.35076	0.649809213078529
ENSG00000064651.13	ENSG00000064651.13	SLC12A2	405.011304024493	-1.20103	0.360164917348436	-3.3346550573385	0.000854053	0.0179213759707652
ENSG00000065054.13	ENSG00000065054.13	SLC9A3R2	408.618195749163	-0.916887	0.396429509454596	-2.31286365910727	0.0207301	0.134745886732754
ENSG00000065923.9	ENSG00000065923.9	SLC9A7	77.823149401952	0.146754	0.694896600673225	0.21118757176437	0.832741	0.937138673546447
ENSG00000066230.11	ENSG00000066230.11	SLC9A3	2.55076590046403	5.2444	4.51162305657487	1.16242032198034	0.245065	NA
ENSG00000070214.15	ENSG00000070214.15	SLC44A1	439.739675333529	-0.176635	0.37015491901886	-0.477191960939747	0.633225	0.842442403980239
ENSG00000070915.9	ENSG00000070915.9	SLC12A3	18.6854399158287	8.1046	4.78875067131294	1.69242412910831	0.0905651	0.316226897035834
ENSG00000072041.16	ENSG00000072041.16	SLC6A15	136.8443519483	-0.965329	0.554375855432565	-1.74129028703257	0.0816327	0.297903827681155
ENSG00000074621.13	ENSG00000074621.13	SLC24A1	61.1736451000602	-0.462886	0.852060766739621	-0.543254807417853	0.586954	0.816497993623967
ENSG00000074803.18	ENSG00000074803.18	SLC12A1	0.510153180092806	2.95417	4.92427037046142	0.599919342658267	0.54856	NA
ENSG00000075303.12	ENSG00000075303.12	SLC25A40	325.851277854933	-0.891572	0.445512275362386	-2.00122962060532	0.0453677	0.21392289417606
ENSG00000075415.12	ENSG00000075415.12	SLC25A3	8487.60592259496	0.328234	0.208344084621063	1.57544287404508	0.115154	0.361027850924837
ENSG00000076351.12	ENSG00000076351.12	SLC46A1	152.480639409664	-0.605844	0.523166628399971	-1.15803349520109	0.24685	0.543076356767258
ENSG00000077713.18	ENSG00000077713.18	SLC25A43	32.6083394828194	-2.86837	1.10353744032707	-2.59925013535872	0.00934277	0.0833004406664375
ENSG00000079215.13	ENSG00000079215.13	SLC1A3	72.1996637327572	-0.926396	0.756150458955472	-1.22514762293897	0.22052	0.511774872125268
ENSG00000080189.14	ENSG00000080189.14	SLC35C2	1182.64636214356	-0.449615	0.273887032859797	-1.64160869804676	0.100671	0.333323061716953
ENSG00000080493.16	ENSG00000080493.16	SLC4A4	11.9054597645073	1.62712	1.7723803270287	0.918039629495504	0.358598	0.655398989062746
ENSG00000081800.8	ENSG00000081800.8	SLC13A1	37.7531115807101	4.32321	1.22173645865092	3.53857597621649	0.000402291	0.0108485714373864
ENSG00000083807.9	ENSG00000083807.9	SLC27A5	699.515162039715	0.454961	0.343872884949203	1.32305000231453	0.185819	0.470506917574884
ENSG00000084453.16	ENSG00000084453.16	SLCO1A2	17.4245625755156	-1.03988	1.42012580096967	-0.732248432978117	0.464017	0.737619665417637
ENSG00000085491.16	ENSG00000085491.16	SLC25A24	63.1276497257536	-1.22478	0.77389285498518	-1.582616436101	0.113509	0.357811438107779
ENSG00000088386.16	ENSG00000088386.16	SLC15A1	18.8470028795062	2.30944	1.61627330185934	1.4288643140734	0.153043	0.424222069210598
ENSG00000088836.13	ENSG00000088836.13	SLC4A11	129.516260422525	-1.1817	0.567919864960164	-2.08074290849382	0.0374574	0.19252870703607
ENSG00000089057.14	ENSG00000089057.14	SLC23A2	127.790262193846	-0.122384	0.549874059460365	-0.222567872576173	0.823872	0.933042255729722
ENSG00000089060.11	ENSG00000089060.11	SLC8B1	46.70354169261	-0.840297	0.909578546146277	-0.92383150882875	0.355574	0.653655276941029
ENSG00000090020.10	ENSG00000090020.10	SLC9A1	850.743230226233	-0.358271	0.321171603566779	-1.1155125265409	0.264631	0.564865116700558
ENSG00000091137.12	ENSG00000091137.12	SLC26A4	42.0294004959429	1.80498	1.02224669417522	1.76569582544503	0.0774469	0.289439025489488
ENSG00000091138.12	ENSG00000091138.12	SLC26A3	8.13981228195247	0.0988232	1.97937455219305	0.049926475789936	0.960181	NA
ENSG00000091664.8	ENSG00000091664.8	SLC17A6	1.02845856885462	-3.07323	4.82371123167819	-0.637108231335415	0.524054	NA
ENSG00000092068.19	ENSG00000092068.19	SLC7A8	63.9506659778441	1.58227	0.792648035391037	1.99618783059721	0.0459135	0.21521782577601
ENSG00000092096.16	ENSG00000092096.16	SLC22A17	57.3958881568367	0.0276863	0.793408154384877	0.0348953553294159	0.972163	0.989552306401082
ENSG00000099960.12	ENSG00000099960.12	SLC7A4	0	NA	NA	NA	NA	NA
ENSG00000100036.12	ENSG00000100036.12	SLC35E4	32.3892925644438	-0.812105	1.04644239933112	-0.776062723802771	0.437712	0.71800754361532
ENSG00000100075.9	ENSG00000100075.9	SLC25A1	3752.92623406241	0.300417	0.228868396253096	1.31261796297724	0.189312	0.47428660362403
ENSG00000100156.10	ENSG00000100156.10	SLC16A8	60.1180329936705	0.411895	0.771157980648474	0.534125661237262	0.593255	0.820378437752988
ENSG00000100170.9	ENSG00000100170.9	SLC5A1	1.43972687977551	2.85601	4.83365478302307	0.590859535228634	0.554615	NA
ENSG00000100191.5	ENSG00000100191.5	SLC5A4	19.2520354231995	0.334877	1.30157599153193	0.257285794117968	0.796958	0.92039526526629
ENSG00000100372.14	ENSG00000100372.14	SLC25A17	634.092254286517	-0.274526	0.333506598795999	-0.82315033518029	0.410423	0.699203955395547
ENSG00000100652.4	ENSG00000100652.4	SLC10A1	8.42367706761694	-0.478818	2.01535543689783	-0.237584684143663	0.812203	NA
ENSG00000100678.18	ENSG00000100678.18	SLC8A3	12.9929615342962	3.56682	1.86524721601449	1.91224789867445	0.0558444	0.241298115754658
ENSG00000101187.15	ENSG00000101187.15	SLCO4A1	199.535338305539	-0.630828	0.493664982520316	-1.27784584209992	0.201304	0.488860035305583
ENSG00000101194.17	ENSG00000101194.17	SLC17A9	16.3918429904702	1.12217	4.57724629566532	0.245162932042343	0.80633	0.924152214144831
ENSG00000101276.15	ENSG00000101276.15	SLC52A3	10.9804731384923	-2.52314	1.78968445692506	-1.40982157552557	0.158592	0.432139387846979
ENSG00000101438.3	ENSG00000101438.3	SLC32A1	1.30363534296479	4.24554	4.84248351841163	0.876728617788847	0.380634	NA
ENSG00000102078.15	ENSG00000102078.15	SLC25A14	319.102856308686	0.288949	0.380544159741206	0.759303821876731	0.447671	0.725900762500641
ENSG00000102100.15	ENSG00000102100.15	SLC35A2	1036.73578628436	-0.368977	0.284092911624778	-1.29878858356002	0.194016	0.480999735646444
ENSG00000102743.14	ENSG00000102743.14	SLC25A15	26.7061781467652	-1.73845	1.16060974599331	-1.49787880017157	0.134165	0.393686650274328
ENSG00000103042.8	ENSG00000103042.8	SLC38A7	248.481825290474	-0.0871097	0.423042194501952	-0.205912659471343	0.836859	0.93875139946292
ENSG00000103061.12	ENSG00000103061.12	SLC7A6OS	10.9339821524544	-0.297003	1.71849148321998	-0.172827959520216	0.862787	0.950356544061252
ENSG00000103064.14	ENSG00000103064.14	SLC7A6	62.3382345364015	0.0580027	0.755751080256201	0.0767484418355564	0.938824	0.978017241519395
ENSG00000103257.8	ENSG00000103257.8	SLC7A5	1232.11263364927	-0.0113759	0.275484660130896	-0.0412940987750981	0.967061	0.987489264313628
ENSG00000103546.18	ENSG00000103546.18	SLC6A2	112.255838623817	5.20275	3.19978303521601	1.62597101427027	0.103956	0.33994700839237
ENSG00000104154.6	ENSG00000104154.6	SLC30A4	27.9591846122244	0.597626	1.1998927386233	0.498066422857739	0.618437	0.834903048438342
ENSG00000104635.13	ENSG00000104635.13	SLC39A14	768.65615793637	0.0411621	0.303368288866426	0.135683638097271	0.892071	0.960969343731208
ENSG00000104888.9	ENSG00000104888.9	SLC17A7	48.0574928942787	-0.883711	0.899182601720824	-0.982794216929093	0.325709	0.628004188931486
ENSG00000105143.12	ENSG00000105143.12	SLC1A6	2.53585404035509	-1.16351	3.62157793247647	-0.321271206376189	0.748005	NA
ENSG00000105281.12	ENSG00000105281.12	SLC1A5	910.704316643373	-1.66292	0.315343565395931	-5.27336353137504	1.34e-07	2.59642786599149e-05
ENSG00000105641.3	ENSG00000105641.3	SLC5A5	161.068618972044	-0.753768	0.585338556591765	-1.28774666202839	0.197834	0.484686334270297
ENSG00000106688.11	ENSG00000106688.11	SLC1A1	25.2424885468445	-0.630306	1.18322655235812	-0.53270124534702	0.59424	0.820760462571216
ENSG00000108528.13	ENSG00000108528.13	SLC25A11	1095.90840715747	-0.826588	0.293565580784735	-2.81568319495146	0.00486736	0.0552745058073795
ENSG00000108576.9	ENSG00000108576.9	SLC6A4	17.6520506438799	1.61908	1.75699404668188	0.921504182645219	0.356787	0.654043159855706
ENSG00000108932.11	ENSG00000108932.11	SLC16A6	20.5707846016009	-4.5241	1.61492200323789	-2.80143258883822	0.00508763	0.0571460469372669
ENSG00000109062.11	ENSG00000109062.11	SLC9A3R1	340.524792486376	0.143557	0.39035433564857	0.367759986298328	0.713052	0.884375860248709
ENSG00000109667.11	ENSG00000109667.11	SLC2A9	3.536829477725	1.3778	3.53136454905033	0.390162069413009	0.696417	NA
ENSG00000110436.12	ENSG00000110436.12	SLC1A2	62.0387944892756	3.11429	0.898901774203559	3.46454525924197	0.000531129	0.0128719437333004
ENSG00000110446.10	ENSG00000110446.10	SLC15A3	18.9063095171538	2.52092	1.37724296063338	1.83041242500104	0.0671883	0.267904758504105
ENSG00000110628.14	ENSG00000110628.14	SLC22A18	529.013457650349	0.0833393	0.327449781812199	0.254510204617976	0.799101	0.921095533071667
ENSG00000110660.14	ENSG00000110660.14	SLC35F2	612.469492291492	0.407738	0.349417744713254	1.16690797870933	0.243248	0.539560124229858
ENSG00000110911.15	ENSG00000110911.15	SLC11A2	1205.55973336937	-0.544602	0.280313019651377	-1.94283534263689	0.0520361	0.231330406496713
ENSG00000111181.12	ENSG00000111181.12	SLC6A12	1.79272125101028	1.74908	4.25270907572303	0.411286564169127	0.680862	NA
ENSG00000111371.15	ENSG00000111371.15	SLC38A1	969.10506391468	-0.397206	0.306835825039764	-1.29452410496281	0.195484	0.482095314786275
ENSG00000111700.12	ENSG00000111700.12	SLCO1B3	0	NA	NA	NA	NA	NA
ENSG00000112053.13	ENSG00000112053.13	SLC26A8	9.52974332561174	4.73862	2.32980172023737	2.03391727744326	0.0419599	0.205270274807793
ENSG00000112337.10	ENSG00000112337.10	SLC17A2	0	NA	NA	NA	NA	NA
ENSG00000112394.16	ENSG00000112394.16	SLC16A10	126.042006658477	0.923067	0.640986421881307	1.44007262988587	0.149847	0.420000238024446
ENSG00000112473.17	ENSG00000112473.17	SLC39A7	3239.18476442124	-0.152935	0.227946809683415	-0.670923351742478	0.502269	0.763583593480323
ENSG00000112499.12	ENSG00000112499.12	SLC22A2	0.765229770139209	3.52633	4.87924904606211	0.722720324025473	0.469852	NA
ENSG00000112759.17	ENSG00000112759.17	SLC29A1	672.411136029104	-2.20565	0.974939759405419	-2.26234461581269	0.0236761	0.145948071625308
ENSG00000113073.14	ENSG00000113073.14	SLC4A9	0	NA	NA	NA	NA	NA
ENSG00000113396.12	ENSG00000113396.12	SLC27A6	4.07124145708934	0.535915	3.07089522083645	0.174514305028754	0.861461	NA
ENSG00000113504.20	ENSG00000113504.20	SLC12A7	1047.94313775948	0.277539	0.350475649622747	0.791892498185566	0.428423	0.712813170056948
ENSG00000114120.12	ENSG00000114120.12	SLC25A36	1408.47081277027	1.13422	0.279771987707226	4.05408807264594	5.03e-05	0.00264883251397073
ENSG00000114544.16	ENSG00000114544.16	SLC41A3	213.597444574748	-0.461544	0.460314811180543	-1.00267062905469	0.31602	0.617946532505731
ENSG00000114923.16	ENSG00000114923.16	SLC4A3	6.0615048039334	0.0478324	2.63074582976491	0.0181820700112349	0.985494	NA
ENSG00000115084.13	ENSG00000115084.13	SLC35F5	110.299603063925	0.366193	0.643274754560732	0.569264467988071	0.569177	0.805992121784079
ENSG00000115194.10	ENSG00000115194.10	SLC30A3	0.657375718173982	-2.43286	4.84533131526602	-0.502104737181815	0.615594	NA
ENSG00000115616.2	ENSG00000115616.2	SLC9A2	17.7935341472336	1.71521	1.36451799670554	1.25701095999798	0.20875	0.497690600631313
ENSG00000115665.8	ENSG00000115665.8	SLC5A7	0	NA	NA	NA	NA	NA
ENSG00000115840.13	ENSG00000115840.13	SLC25A12	113.760196685999	-0.306714	0.605140873802904	-0.506847223478531	0.612262	0.831959037029264
ENSG00000115902.10	ENSG00000115902.10	SLC1A4	380.006149217544	-0.387513	0.365667441501808	-1.05974125332395	0.289262	0.589791098489944
ENSG00000116704.7	ENSG00000116704.7	SLC35D1	260.159899999719	-0.688508	0.413704972374412	-1.66424775821019	0.0960629	0.32528914397997
ENSG00000117394.21	ENSG00000117394.21	SLC2A1	1073.27858034794	0.579758	0.274042683740002	2.11557570427653	0.0343809	0.182752609645103
ENSG00000117479.13	ENSG00000117479.13	SLC19A2	134.039549925832	-0.484895	0.542781006986902	-0.893353095329278	0.371668	0.667471783909878
ENSG00000117620.14	ENSG00000117620.14	SLC35A3	374.704008110513	0.216462	0.457688848700571	0.472946801227803	0.636251	0.843347844180051
ENSG00000117834.12	ENSG00000117834.12	SLC5A9	0	NA	NA	NA	NA	NA
ENSG00000118160.13	ENSG00000118160.13	SLC8A2	46.4585615366605	-0.00151021	0.883772111361258	-0.00170881801898298	0.998637	0.999657766344966
ENSG00000118596.11	ENSG00000118596.11	SLC16A7	100.270097404183	-0.0512595	0.60803875429963	-0.0843029629687602	0.932816	0.975882385846148
ENSG00000119457.7	ENSG00000119457.7	SLC46A2	0	NA	NA	NA	NA	NA
ENSG00000119899.12	ENSG00000119899.12	SLC17A5	242.468669096542	-1.45966	0.440196705855358	-3.31593597199395	0.000913368	0.0188073686278004
ENSG00000120329.6	ENSG00000120329.6	SLC25A2	0	NA	NA	NA	NA	NA
ENSG00000120519.14	ENSG00000120519.14	SLC10A7	241.451335271017	-0.233308	0.461728346411042	-0.50529348666098	0.613353	0.832390290206356
ENSG00000121073.14	ENSG00000121073.14	SLC35B1	1787.3215134021	-0.192655	0.24207210925401	-0.795856873800422	0.426115	0.711603097972844
ENSG00000122696.13	ENSG00000122696.13	SLC25A51	79.2853853285646	1.68785	0.693803818127086	2.43275439816531	0.0149845	0.110997267707833
ENSG00000122912.14	ENSG00000122912.14	SLC25A16	188.543043592557	-0.807165	0.474629509437431	-1.70062167658464	0.0890141	0.313551114065295
ENSG00000123643.12	ENSG00000123643.12	SLC36A1	99.4185283690655	-0.98082	0.623265589501774	-1.57367910697188	0.115562	0.361729625518789
ENSG00000124067.16	ENSG00000124067.16	SLC12A4	60.8639210816988	-0.580016	0.766928039088946	-0.756284920244681	0.449478	0.727443818088273
ENSG00000124140.13	ENSG00000124140.13	SLC12A5	85.4890899804904	0.0271611	0.661650079301095	0.0410505330421641	0.967256	0.987532871161104
ENSG00000124564.17	ENSG00000124564.17	SLC17A3	0	NA	NA	NA	NA	NA
ENSG00000124568.10	ENSG00000124568.10	SLC17A1	0	NA	NA	NA	NA	NA
ENSG00000124786.11	ENSG00000124786.11	SLC35B3	174.634975855538	-0.788893	0.646524187276367	-1.2202061185473	0.222387	0.514036334394661
ENSG00000125255.6	ENSG00000125255.6	SLC10A2	0	NA	NA	NA	NA	NA
ENSG00000125434.10	ENSG00000125434.10	SLC25A35	60.0395577908914	-0.976738	0.778717909515217	-1.25428962575231	0.209737	0.498714385963294
ENSG00000125454.11	ENSG00000125454.11	SLC25A19	19.1575426275982	0.916336	1.39675372591962	0.656047091448899	0.511794	0.770337568335691
ENSG00000125520.13	ENSG00000125520.13	SLC2A4RG	2011.74991324853	0.429191	0.260505974744771	1.64752867649409	0.0994494	0.330990347480304
ENSG00000125648.14	ENSG00000125648.14	SLC25A23	1150.10673993489	-0.158699	0.285860205405419	-0.555163635380527	0.578783	0.811637101612231
ENSG00000126903.15	ENSG00000126903.15	SLC10A3	542.25034005621	-0.27384	0.369409122097522	-0.741292055360715	0.458516	0.733341527902336
ENSG00000127526.14	ENSG00000127526.14	SLC35E1	767.435738449146	-0.170472	0.292784124449844	-0.582244123623689	0.560402	0.800954274148296
ENSG00000129353.14	ENSG00000129353.14	SLC44A2	1962.98657134491	-0.716656	0.268692431398285	-2.66719986686298	0.00764862	0.0732827676057255
ENSG00000130304.16	ENSG00000130304.16	SLC27A1	44.9307348801769	-1.08122	0.898275988266134	-1.20365575905499	0.228723	0.521845630690389
ENSG00000130821.15	ENSG00000130821.15	SLC6A8	538.651252501899	-0.636786	0.344284862504657	-1.84959053380111	0.0643726	0.261557460221637
ENSG00000130876.11	ENSG00000130876.11	SLC7A10	0	NA	NA	NA	NA	NA
ENSG00000130958.12	ENSG00000130958.12	SLC35D2	236.118944914992	-0.0142032	0.442287308930271	-0.0321130968955252	0.974382	0.990572646963116
ENSG00000131183.10	ENSG00000131183.10	SLC34A1	0	NA	NA	NA	NA	NA
ENSG00000131389.17	ENSG00000131389.17	SLC6A6	44.2003549591023	0.256253	0.914585874988793	0.280184797331019	0.779336	0.913533404169821
ENSG00000132164.9	ENSG00000132164.9	SLC6A11	108.349932384938	2.1055	0.597378013862332	3.52456477795286	0.000424179	0.0112072579959073
ENSG00000132517.15	ENSG00000132517.15	SLC52A1	44.7598349417817	-1.31094	0.987493574511188	-1.32754661857245	0.184328	0.468793479167799
ENSG00000132874.14	ENSG00000132874.14	SLC14A2	9.2086839535574	0.0225654	1.89133794979145	0.0119309433113821	0.990481	0.99730669346702
ENSG00000133065.10	ENSG00000133065.10	SLC41A1	270.390005054128	0.760956	0.417655301706139	1.82197120285431	0.0684594	0.271260323193127
ENSG00000133195.11	ENSG00000133195.11	SLC39A11	348.767667863902	0.753021	0.389120868196746	1.93518556387773	0.0529675	0.234085389371921
ENSG00000133460.19	ENSG00000133460.19	SLC2A11	205.598859757533	-0.35199	0.458583145836617	-0.767560088712977	0.442749	0.722163769696501
ENSG00000134294.13	ENSG00000134294.13	SLC38A2	6100.62311027182	-0.60795	0.212268179646432	-2.86406622162467	0.00418241	0.0503055572448236
ENSG00000134538.2	ENSG00000134538.2	SLCO1B1	22.6568145078753	4.40674	1.59934826399783	2.75533567538264	0.00586319	0.0626766686852959
ENSG00000134802.17	ENSG00000134802.17	SLC43A3	35.3547053704933	-5.72072	1.44261888751905	-3.96551087234371	7.32e-05	0.00344680637584102
ENSG00000134955.11	ENSG00000134955.11	SLC37A2	10.2156020682429	0.931869	1.76454164894677	0.528108150122018	0.597424	0.822703273841975
ENSG00000135502.17	ENSG00000135502.17	SLC26A10	0.765229770139209	3.52633	4.87924904606211	0.722720324025473	0.469852	NA
ENSG00000135740.16	ENSG00000135740.16	SLC9A5	87.4416098218239	0.772912	0.768617269686264	1.00558760430856	0.314614	0.616876582819949
ENSG00000135917.14	ENSG00000135917.14	SLC19A3	52.1867640935509	4.79138	2.93800246697283	1.63082921011778	0.102926	0.338101522657594
ENSG00000136052.9	ENSG00000136052.9	SLC41A2	98.7824838293503	0.854385	0.723652144156853	1.18065688024314	0.237739	0.533706601379201
ENSG00000136856.17	ENSG00000136856.17	SLC2A8	1236.13135505002	-0.660817	0.265515605614756	-2.48880635570095	0.0128173	0.100980532029183
ENSG00000136867.10	ENSG00000136867.10	SLC31A2	34.7677530156243	1.40743	1.01961991098298	1.38034963913539	0.167479	0.445321773259645
ENSG00000136868.10	ENSG00000136868.10	SLC31A1	687.431018537518	-0.184292	0.322419178847181	-0.571590171193585	0.5676	0.805152626076761
ENSG00000137204.14	ENSG00000137204.14	SLC22A7	0	NA	NA	NA	NA	NA
ENSG00000137266.14	ENSG00000137266.14	SLC22A23	201.551769247407	-1.24175	0.480076699570779	-2.58656325340538	0.00969384	0.0850302135052788
ENSG00000137491.14	ENSG00000137491.14	SLCO2B1	24.5952048665833	1.45936	1.27034581300561	1.14878989541121	0.250643	0.547869943151323
ENSG00000137571.10	ENSG00000137571.10	SLCO5A1	140.562816874796	-0.938661	0.584122201665209	-1.6069592052222	0.108063	0.347342575513615
ENSG00000137700.18	ENSG00000137700.18	SLC37A4	830.529628721272	-0.062739	0.281499975463895	-0.222873847185029	0.823634	0.933042255729722
ENSG00000137860.11	ENSG00000137860.11	SLC28A2	15.1931076166253	1.29224	1.68598943736309	0.766456326591127	0.443405	0.722627247522179
ENSG00000137968.16	ENSG00000137968.16	SLC44A5	15.9524752273141	1.60468	1.4387239941779	1.11534655884464	0.264702	0.564910160760706
ENSG00000138074.14	ENSG00000138074.14	SLC5A6	571.616709065265	-0.703806	0.396109909399824	-1.7767955963108	0.0756019	0.28579843637787
ENSG00000138079.13	ENSG00000138079.13	SLC3A1	35.8431210645318	1.05508	0.990791110775461	1.0648907619195	0.286925	0.587228184789202
ENSG00000138449.10	ENSG00000138449.10	SLC40A1	30.8955814175697	-0.223453	1.07300941732084	-0.208249088221166	0.835034	0.93797123449843
ENSG00000138459.8	ENSG00000138459.8	SLC35A5	203.423221798152	0.123985	0.474204673245824	0.261458026894266	0.793739	0.919190072192618
ENSG00000138821.12	ENSG00000138821.12	SLC39A8	761.539812891827	-0.0127879	0.361210187925912	-0.0354029348943098	0.971758	0.989522174385939
ENSG00000139155.8	ENSG00000139155.8	SLCO1C1	2.97763198823839	0.110372	3.80340275493099	0.0290193774457614	0.976849	NA
ENSG00000139209.15	ENSG00000139209.15	SLC38A4	12.2127693645334	-1.37111	1.93262681425324	-0.709454993297064	0.478042	0.746161973389391
ENSG00000139370.11	ENSG00000139370.11	SLC15A4	424.088794365248	0.523641	0.347134777974805	1.50846456225868	0.131436	0.388271449586398
ENSG00000139508.14	ENSG00000139508.14	SLC46A3	22.3480987646867	0.8301	1.28788618455293	0.644544898969451	0.519222	0.774498054228606
ENSG00000139514.12	ENSG00000139514.12	SLC7A1	1864.09412774858	-0.361604	0.260143201983338	-1.39002086927703	0.164523	0.440692610890473
ENSG00000139540.11	ENSG00000139540.11	SLC39A5	0.765229770139209	3.52633	4.87924904606211	0.722720324025473	0.469852	NA
ENSG00000139974.15	ENSG00000139974.15	SLC38A6	106.853786708108	0.401773	0.597856619055581	0.672023036320346	0.501569	0.763111477324278
ENSG00000140090.17	ENSG00000140090.17	SLC24A4	15.5794403035647	3.30309	1.84542710013161	1.78987971256713	0.0734733	0.281872599043789
ENSG00000140107.10	ENSG00000140107.10	SLC25A47	0	NA	NA	NA	NA	NA
ENSG00000140199.11	ENSG00000140199.11	SLC12A6	101.040588878336	0.683643	0.609768401905578	1.12115205435099	0.262223	0.56199285378047
ENSG00000140284.10	ENSG00000140284.10	SLC27A2	65.6073888182614	-2.26006	0.782796454317158	-2.88716309840788	0.00388733	0.0485061065776953
ENSG00000140675.12	ENSG00000140675.12	SLC5A2	1.02030636018561	3.93446	4.85622209066347	0.810189539521198	0.417831	NA
ENSG00000141424.12	ENSG00000141424.12	SLC39A6	3661.70289655	-0.435489	0.244685735195252	-1.77978970799383	0.0751104	0.284762019831172
ENSG00000141437.8	ENSG00000141437.8	SLC25A52	5.20191956096881	0.257704	2.7364411981073	0.0941748812858621	0.92497	NA
ENSG00000141469.17	ENSG00000141469.17	SLC14A1	2.42780216165439	5.15065	4.19143071175985	1.22885363005162	0.219127	NA
ENSG00000141485.16	ENSG00000141485.16	SLC13A5	2.66775415696909	3.79915	3.68334769709273	1.03143859165968	0.302335	NA
ENSG00000141526.16	ENSG00000141526.16	SLC16A3	303.080471630379	-0.937951	0.474032564229988	-1.97866275744644	0.047854	0.22083797998642
ENSG00000141873.10	ENSG00000141873.10	SLC39A3	448.002070581097	-1.22732	0.391237295520502	-3.1370152237134	0.00170677	0.0282568894620011
ENSG00000142319.17	ENSG00000142319.17	SLC6A3	3.80704557039039	5.80248	3.46145113662903	1.67631448716654	0.0936766	NA
ENSG00000142494.13	ENSG00000142494.13	SLC47A1	495.997296353331	0.0540653	0.34818363115821	0.155278264717768	0.876602	0.956156246399038
ENSG00000142583.17	ENSG00000142583.17	SLC2A5	1.17671081568286	-0.866881	4.79725916256212	-0.180703466040213	0.8566	NA
ENSG00000143036.16	ENSG00000143036.16	SLC44A3	7.31914933211829	-1.8734	2.73637556641068	-0.684627795566789	0.493579	NA
ENSG00000143554.13	ENSG00000143554.13	SLC27A3	1133.90483730653	-0.728725	0.262313623279442	-2.77806785181845	0.00546832	0.0599097734244415
ENSG00000143570.17	ENSG00000143570.17	SLC39A1	202.99191425667	-0.296087	0.457513452252751	-0.647165682782054	0.517525	0.773974212556421
ENSG00000144136.10	ENSG00000144136.10	SLC20A1	976.522313903407	-0.170597	0.275588245856286	-0.619028041134111	0.535898	0.785252997470512
ENSG00000144290.16	ENSG00000144290.16	SLC4A10	2.44512137985218	-1.85911	3.71166950675829	-0.500882379496201	0.616454	NA
ENSG00000144659.12	ENSG00000144659.12	SLC25A38	500.094319912192	-1.28081	0.350984197648109	-3.64920167048338	0.000263057	0.00817479501539744
ENSG00000144671.10	ENSG00000144671.10	SLC22A14	21.5049161914509	2.7872	1.38387154298908	2.01406150898769	0.0440031	0.210841536079011
ENSG00000144741.17	ENSG00000144741.17	SLC25A26	536.534505475538	0.794531	0.334467380826991	2.37551072526553	0.0175247	0.121666044533274
ENSG00000145217.13	ENSG00000145217.13	SLC26A1	14.5312772041173	0.364668	1.56537008405766	0.232959448252376	0.815793	0.929013104909931
ENSG00000145248.6	ENSG00000145248.6	SLC10A4	5.69884951730805	-0.931901	2.37771233756149	-0.391931922681314	0.695109	NA
ENSG00000145283.7	ENSG00000145283.7	SLC10A6	0	NA	NA	NA	NA	NA
ENSG00000145740.18	ENSG00000145740.18	SLC30A5	641.884428714881	0.0195999	0.324302288241229	0.060437201206651	0.951807	0.982624228784519
ENSG00000145832.14	ENSG00000145832.14	SLC25A48	12.8488679026757	1.71939	2.01582135921536	0.852946301332371	0.393689	0.684955841257847
ENSG00000146039.10	ENSG00000146039.10	SLC17A4	2.01975818294666	-4.04341	4.43231908597877	-0.912255284959914	0.361634	NA
ENSG00000146409.11	ENSG00000146409.11	SLC18B1	52.5435081657411	-0.356961	0.813460658915024	-0.438817798613255	0.660794	0.856766440871808
ENSG00000146411.5	ENSG00000146411.5	SLC2A12	10.4397079204541	0.197352	1.85794091454171	0.106220637306695	0.915407	0.969295900660075
ENSG00000146477.5	ENSG00000146477.5	SLC22A3	12.2562061461231	-6.64354	2.28176499747401	-2.91157989637891	0.00359606	0.04613202531527
ENSG00000146828.17	ENSG00000146828.17	SLC12A9	319.161731940747	-0.502274	0.417275164515255	-1.20369970790131	0.228706	0.521845630690389
ENSG00000147100.10	ENSG00000147100.10	SLC16A2	26.723497364963	-2.37088	1.17436068624126	-2.01887097395184	0.0435006	0.209533863787771
ENSG00000147454.13	ENSG00000147454.13	SLC25A37	2182.88564459115	-0.362396	0.283440106156544	-1.27856144272302	0.201052	0.488587812278384
ENSG00000147606.8	ENSG00000147606.8	SLC26A7	9.79237087403998	-1.46342	2.08246458884704	-0.702732916059326	0.482222	0.749103105337089
ENSG00000147804.9	ENSG00000147804.9	SLC39A4	1212.93685616155	0.0905107	0.263104566771421	0.344010252921919	0.730839	0.892396737198861
ENSG00000148339.12	ENSG00000148339.12	SLC25A25	36.2524373023839	1.6747	1.14923907916838	1.4572293655586	0.145053	0.411155225724475
ENSG00000148482.11	ENSG00000148482.11	SLC39A12	0	NA	NA	NA	NA	NA
ENSG00000148942.14	ENSG00000148942.14	SLC5A12	3.62558024938457	3.2794	3.25900871667088	1.0062583930951	0.314291	NA
ENSG00000149150.8	ENSG00000149150.8	SLC43A1	102.432966428029	-1.08582	0.664589764950853	-1.6338134530999	0.102298	0.336937674278217
ENSG00000149452.15	ENSG00000149452.15	SLC22A8	1.65391136909711	-3.75155	4.80913586876469	-0.780088829630278	0.435339	NA
ENSG00000149742.9	ENSG00000149742.9	SLC22A9	28.983527010153	2.73455	4.57636568612379	0.59753854921344	0.550148	0.794954855775995
ENSG00000151012.13	ENSG00000151012.13	SLC7A11	1163.31013234884	0.431395	0.332904159688389	1.29585466616154	0.195026	0.481671555163876
ENSG00000151229.12	ENSG00000151229.12	SLC2A13	55.2173330681912	0.690619	0.819372653897624	0.842863487461222	0.399305	0.68974671765757
ENSG00000151475.5	ENSG00000151475.5	SLC25A31	0.765229770139209	3.52633	4.87924904606211	0.722720324025473	0.469852	NA
ENSG00000151729.10	ENSG00000151729.10	SLC25A4	1690.31558455546	0.359115	0.308363967241196	1.16458153331905	0.244188	0.540316561183592
ENSG00000151812.14	ENSG00000151812.14	SLC35F4	0	NA	NA	NA	NA	NA
ENSG00000152683.14	ENSG00000152683.14	SLC30A6	264.92358291046	-0.664553	0.476352334439189	-1.3950880899861	0.162989	0.438565705046192
ENSG00000152779.13	ENSG00000152779.13	SLC16A12	9.11032280602184	5.62274	2.57366526764674	2.184720381374	0.0289094	0.16419708426989
ENSG00000153291.15	ENSG00000153291.15	SLC25A27	22.3707743178002	-0.942669	1.25412623872741	-0.751654394286611	0.452259	0.729363155661258
ENSG00000154025.15	ENSG00000154025.15	SLC5A10	1.03369460568569	-3.07139	4.82376071944304	-0.63672038568455	0.524307	NA
ENSG00000155287.10	ENSG00000155287.10	SLC25A28	1066.27960228581	-0.656392	0.309125309492675	-2.1233854431746	0.0337216	0.180876936841507
ENSG00000155380.11	ENSG00000155380.11	SLC16A1	2715.57757944456	0.475394	0.276407614606616	1.71990036024358	0.0854506	0.305785225136636
ENSG00000155465.18	ENSG00000155465.18	SLC7A7	56.6220109502129	1.69881	0.843813485441094	2.01325618010074	0.0440877	0.210920451278271
ENSG00000155850.7	ENSG00000155850.7	SLC26A2	197.016053988448	-0.974879	0.503555967446789	-1.93598888516672	0.0528691	0.233702980671629
ENSG00000155886.11	ENSG00000155886.11	SLC24A2	56.9847833831325	2.45461	1.07177601523321	2.29022665499505	0.0220082	0.139970487269331
ENSG00000156222.11	ENSG00000156222.11	SLC28A1	1.15143721555154	2.23862	4.84339582157386	0.462201146161972	0.643937	NA
ENSG00000157103.11	ENSG00000157103.11	SLC6A1	30.4131020578906	1.35488	1.19468108653518	1.13409118514006	0.256756	0.555506117450625
ENSG00000157593.18	ENSG00000157593.18	SLC35B2	275.872575911926	-0.827549	0.407385204598193	-2.03136772504939	0.0422177	0.206057947046666
ENSG00000157637.12	ENSG00000157637.12	SLC38A10	821.356051455489	-0.129635	0.292357974767595	-0.443412817435395	0.657467	0.855446909929128
ENSG00000157765.12	ENSG00000157765.12	SLC34A2	1.33710886464136	-0.64682	4.7577621811887	-0.135950511333377	0.89186	NA
ENSG00000157800.17	ENSG00000157800.17	SLC37A3	626.645328818167	-0.357997	0.310021453172149	-1.15475020807898	0.248193	0.544766595831588
ENSG00000158014.14	ENSG00000158014.14	SLC30A2	7.99954140619397	-2.09444	2.11107364876095	-0.992121279213421	0.321138	NA
ENSG00000158296.13	ENSG00000158296.13	SLC13A3	235.395473156817	-0.821598	0.455961110360706	-1.80190283443036	0.0715607	0.277318937303327
ENSG00000158715.5	ENSG00000158715.5	SLC45A3	170.429174975383	-2.73402	0.536501882206588	-5.09600915316778	3.47e-07	5.4769196439994e-05
ENSG00000158865.12	ENSG00000158865.12	SLC5A11	3.86353544796866	1.8601	3.44534946559072	0.539886890091588	0.589275	NA
ENSG00000160190.13	ENSG00000160190.13	SLC37A1	27.9016363695023	-1.88656	1.1819953131736	-1.59608179167235	0.110471	0.351787915169566
ENSG00000160326.13	ENSG00000160326.13	SLC2A6	5.69866377182151	-5.53799	2.96166214245241	-1.86989380682956	0.0614986	NA
ENSG00000160785.13	ENSG00000160785.13	SLC25A44	1741.77395177117	0.191984	0.269905678992707	0.711301925514282	0.476897	0.745504038004158
ENSG00000162241.12	ENSG00000162241.12	SLC25A45	139.607972259199	1.52813	0.665656780287582	2.29567005547102	0.0216948	0.138894666676239
ENSG00000162383.12	ENSG00000162383.12	SLC1A7	0	NA	NA	NA	NA	NA
ENSG00000162426.14	ENSG00000162426.14	SLC45A1	6.18250156178699	1.39245	2.3138744346407	0.601783477359968	0.547318	NA
ENSG00000162461.7	ENSG00000162461.7	SLC25A34	172.891339248855	0.656935	0.532195306013084	1.23438692807656	0.217059	0.507957967661275
ENSG00000162695.11	ENSG00000162695.11	SLC30A7	544.427582442488	-0.0508227	0.321124046489917	-0.158265116954902	0.874248	0.955028750964891
ENSG00000162753.12	ENSG00000162753.12	SLC9C2	6.10273488080801	6.49179	2.86288314468545	2.26757123040832	0.0233554	NA
ENSG00000163053.10	ENSG00000163053.10	SLC16A14	57.8470364115303	-8.88392	1.65944143764442	-5.35355891483634	8.62e-08	1.77728956134907e-05
ENSG00000163393.12	ENSG00000163393.12	SLC22A15	50.977434009049	0.363935	0.835932886732113	0.435363363522936	0.663299	0.858269621973541
ENSG00000163406.10	ENSG00000163406.10	SLC15A2	11.6598106314887	0.575057	1.6716189728487	0.344011802498742	0.730837	0.892396737198861
ENSG00000163581.13	ENSG00000163581.13	SLC2A2	0	NA	NA	NA	NA	NA
ENSG00000163798.13	ENSG00000163798.13	SLC4A1AP	963.704458348623	-0.173732	0.274770825553295	-0.632279264060197	0.527204	0.779885647268757
ENSG00000163817.15	ENSG00000163817.15	SLC6A20	37.2743725047997	2.85078	1.22361855288907	2.3297949061079	0.019817	0.131063154642204
ENSG00000163959.9	ENSG00000163959.9	SLC51A	56.1451543513772	1.55153	0.863275131778195	1.79725813783785	0.0722946	0.279168566527957
ENSG00000164037.16	ENSG00000164037.16	SLC9B1	31.1425435473785	1.60586	1.14566908290258	1.40168041158249	0.161011	0.435632395944694
ENSG00000164038.14	ENSG00000164038.14	SLC9B2	146.935555823481	-0.553347	0.551323353954339	-1.00367012042101	0.315538	0.617512593904579
ENSG00000164175.14	ENSG00000164175.14	SLC45A2	17.123570582536	-2.7806	1.49697849807519	-1.85747726308784	0.0632433	0.258816261734044
ENSG00000164209.16	ENSG00000164209.16	SLC25A46	493.545452360636	0.0921966	0.343111130731592	0.268707570285102	0.788155	0.916830185635381
ENSG00000164363.9	ENSG00000164363.9	SLC6A18	0	NA	NA	NA	NA	NA
ENSG00000164414.17	ENSG00000164414.17	SLC35A1	266.60585559896	-0.630971	0.475832214528697	-1.32603610952284	0.184828	0.469490740423786
ENSG00000164638.10	ENSG00000164638.10	SLC29A4	125.749384552232	1.03051	0.680011698513118	1.51542411199225	0.129665	0.385802744007272
ENSG00000164707.15	ENSG00000164707.15	SLC13A4	39.9251648013524	-0.721294	0.958189780268055	-0.752767884819942	0.451589	0.728932099943012
ENSG00000164729.7	ENSG00000164729.7	SLC35G3	3.87471416211535	2.50553	2.89723885387918	0.864800806966208	0.387148	NA
ENSG00000164756.12	ENSG00000164756.12	SLC30A8	2.10628451536557	0.412885	3.569045437756	0.11568501656231	0.907902	NA
ENSG00000164889.13	ENSG00000164889.13	SLC4A2	7.45786960413171	0.987048	2.18733950397607	0.451254962885256	0.651806	NA
ENSG00000164893.8	ENSG00000164893.8	SLC7A13	0.255076590046403	2.19429	4.97862730648471	0.440742837542578	0.659399	NA
ENSG00000164933.11	ENSG00000164933.11	SLC25A32	1.2582615587697	0.652918	4.74365507578011	0.137640253555323	0.890525	NA
ENSG00000165349.11	ENSG00000165349.11	SLC7A3	0	NA	NA	NA	NA	NA
ENSG00000165449.11	ENSG00000165449.11	SLC16A9	9.79665473077479	-0.572608	1.86918425310509	-0.306341039089276	0.759345	0.905938837437092
ENSG00000165646.13	ENSG00000165646.13	SLC18A2	0	NA	NA	NA	NA	NA
ENSG00000165794.9	ENSG00000165794.9	SLC39A2	1.53045954027842	4.51211	4.83281628451534	0.933639725658582	0.35049	NA
ENSG00000165915.13	ENSG00000165915.13	SLC39A13	82.911526070436	-1.66456	0.731711274377957	-2.27488087202825	0.0229131	0.143182963114368
ENSG00000165970.11	ENSG00000165970.11	SLC6A5	0.434545114321597	2.58423	4.95727058004367	0.521301631932227	0.602157	NA
ENSG00000166558.10	ENSG00000166558.10	SLC38A8	0	NA	NA	NA	NA	NA
ENSG00000167114.12	ENSG00000167114.12	SLC27A4	497.80120030357	-1.22131	0.364522061720586	-3.35044826057806	0.000806809	0.0172397011655383
ENSG00000167703.14	ENSG00000167703.14	SLC43A2	450.605532306506	-0.700242	0.401270041176806	-1.74506342362808	0.0809738	0.296412517176401
ENSG00000168003.16	ENSG00000168003.16	SLC3A2	7727.15105244067	-0.330685	0.220460090942672	-1.49997720021894	0.13362	0.392736586318048
ENSG00000168065.15	ENSG00000168065.15	SLC22A11	0	NA	NA	NA	NA	NA
ENSG00000168575.9	ENSG00000168575.9	SLC20A2	355.804160334645	0.0534644	0.389079272677275	0.137412557564257	0.890705	0.960875998640427
ENSG00000168679.17	ENSG00000168679.17	SLC16A4	69.1491078969073	0.491704	0.736498397503387	0.667623441562601	0.504374	0.765154591478687
ENSG00000168917.8	ENSG00000168917.8	SLC35G2	52.7539651623772	0.465199	0.910018236608391	0.511197984227515	0.609212	0.830408755509618
ENSG00000169026.12	ENSG00000169026.12	SLC49A3	87.5103915443597	-0.34384	0.686474148291151	-0.500878029305601	0.616457	0.833899670057423
ENSG00000169100.13	ENSG00000169100.13	SLC25A6	4717.6403043997	0.0956297	0.27859506245758	0.3432569483319	0.731405	0.892678158007427
ENSG00000169100.13_PAR_Y	ENSG00000169100.13	SLC25A6	4728.40566820322	0.12642	0.276957545439739	0.456461285803873	0.648058	0.850345342502241
ENSG00000169241.18	ENSG00000169241.18	SLC50A1	1916.43687159097	0.33645	0.248180895761288	1.35566250278649	0.175207	0.456021580590819
ENSG00000169359.14	ENSG00000169359.14	SLC33A1	335.015423892323	-0.884719	0.379956370036213	-2.32847405986221	0.0198869	0.131335529059863
ENSG00000169507.9	ENSG00000169507.9	SLC38A11	1.65391136909711	-3.75155	4.80913586876469	-0.780088829630278	0.435339	NA
ENSG00000170190.15	ENSG00000170190.15	SLC16A5	0.328687859086991	-1.44062	4.90445814406823	-0.293737218564071	0.768959	NA
ENSG00000170385.9	ENSG00000170385.9	SLC30A1	602.15311102319	0.0968603	0.324030275911645	0.29892346970713	0.764998	0.908696726227528
ENSG00000170482.16	ENSG00000170482.16	SLC23A1	0	NA	NA	NA	NA	NA
ENSG00000170615.14	ENSG00000170615.14	SLC26A5	2.79985210031857	0.858152	3.50439348513323	0.244878846905678	0.80655	NA
ENSG00000171612.6	ENSG00000171612.6	SLC25A33	1016.48224241528	0.694899	0.277775334357977	2.50165678160434	0.0123614	0.0989414944012095
ENSG00000172139.14	ENSG00000172139.14	SLC9C1	0	NA	NA	NA	NA	NA
ENSG00000172940.12	ENSG00000172940.12	SLC22A13	22.3069818480901	2.42913	1.58713800878585	1.53050742468073	0.125891	0.379490077514017
ENSG00000173262.11	ENSG00000173262.11	SLC2A14	27.9988341070033	3.67148	1.4444913302875	2.54171042290488	0.0110312	0.0920579289363803
ENSG00000173638.18	ENSG00000173638.18	SLC19A1	216.047187330485	-1.18039	0.534704365886435	-2.20755128121395	0.0272756	0.158902986812304
ENSG00000173930.8	ENSG00000173930.8	SLCO4C1	0	NA	NA	NA	NA	NA
ENSG00000174032.16	ENSG00000174032.16	SLC25A30	38.5417593386507	1.49496	1.05060211547777	1.42295163244746	0.15475	0.426597995601494
ENSG00000174326.11	ENSG00000174326.11	SLC16A11	0	NA	NA	NA	NA	NA
ENSG00000174327.6	ENSG00000174327.6	SLC16A13	0	NA	NA	NA	NA	NA
ENSG00000174358.15	ENSG00000174358.15	SLC6A19	9.2201587468304	7.08393	2.48675363848073	2.84866749629661	0.00439027	0.0514718532006952
ENSG00000174502.18	ENSG00000174502.18	SLC26A9	0	NA	NA	NA	NA	NA
ENSG00000174640.13	ENSG00000174640.13	SLCO2A1	6.41497235728993	-3.08641	2.35785057826424	-1.30899262465676	0.190537	NA
ENSG00000174669.11	ENSG00000174669.11	SLC29A2	281.016000063623	-2.61034	0.49607868033119	-5.26194809246083	1.43e-07	2.73587218255856e-05
ENSG00000175003.13	ENSG00000175003.13	SLC22A1	18.7081603551801	-0.58237	1.3339559347552	-0.436573991104577	0.66242	0.85775683531938
ENSG00000175782.9	ENSG00000175782.9	SLC35E3	1021.56271608853	0.0275655	0.347490751702623	0.0793274043029905	0.936772	0.977354662872857
ENSG00000176087.14	ENSG00000176087.14	SLC35A4	1197.71789915347	-0.000926783	0.263749504305508	-0.00351387470859039	0.997196	0.999205444517114
ENSG00000176273.14	ENSG00000176273.14	SLC35G1	127.837981510217	0.505079	0.549640365265949	0.918926634463531	0.358134	0.654978647900874
ENSG00000176463.13	ENSG00000176463.13	SLCO3A1	16.2122490620919	3.46536	1.76433860500961	1.96411544221316	0.0495167	0.224858487838941
ENSG00000177058.11	ENSG00000177058.11	SLC38A9	63.568115471697	-0.0692046	0.769150909174212	-0.0899753274784947	0.928307	0.973871554156735
ENSG00000177542.10	ENSG00000177542.10	SLC25A22	981.541301182604	-0.102076	0.289949626504862	-0.352046387780209	0.724803	0.890002660252583
ENSG00000177710.5	ENSG00000177710.5	SLC35G5	19.0066644722056	1.43442	1.3333377938357	1.07580962187331	0.282012	0.583098450782288
ENSG00000178537.9	ENSG00000178537.9	SLC25A20	152.970586220646	-1.17464	0.512135925661324	-2.29361329028581	0.0218127	0.139476709946619
ENSG00000179520.10	ENSG00000179520.10	SLC17A8	9.24764187831511	2.02303	1.87980815154367	1.07619025535438	0.281842	0.583020597119027
ENSG00000180251.4	ENSG00000180251.4	SLC9A4	4.05442822600227	-0.311266	2.95691041216082	-0.10526732886903	0.916164	NA
ENSG00000180638.17	ENSG00000180638.17	SLC47A2	6.49535818565773	0.727305	2.1693308919091	0.335266763010405	0.737424	NA
ENSG00000180773.14	ENSG00000180773.14	SLC36A4	0.875293353457818	-0.989408	4.83030150101398	-0.204833548656461	0.837702	NA
ENSG00000181035.13	ENSG00000181035.13	SLC25A42	178.913599218499	-0.432372	0.474315182086532	-0.911571030438449	0.361995	0.658961399545207
ENSG00000181045.14	ENSG00000181045.14	SLC26A11	350.061875807245	-0.325804	0.379342297320829	-0.858865280503512	0.390415	0.68284209906646
ENSG00000181240.13	ENSG00000181240.13	SLC25A41	7.98445244308958	2.19127	2.26762940780446	0.966327424921123	0.33388	NA
ENSG00000181804.14	ENSG00000181804.14	SLC9A9	16.937092718617	1.10374	1.43124141676749	0.771175831126946	0.440603	0.720344050881573
ENSG00000181830.8	ENSG00000181830.8	SLC35C1	122.213064030677	-1.37173	0.607619887289778	-2.25754351124193	0.0239741	0.147377860447803
ENSG00000181856.14	ENSG00000181856.14	SLC2A4	43.5001856066493	1.2467	1.08152270782189	1.15272765206848	0.249022	0.545912757105122
ENSG00000182747.4	ENSG00000182747.4	SLC35D3	7.28119412697143	-0.226737	2.38034120962005	-0.0952541023596441	0.924113	NA
ENSG00000182902.13	ENSG00000182902.13	SLC25A18	41.8861488733549	-0.138753	0.9226840371252	-0.150380093699441	0.880465	0.957865013854857
ENSG00000183023.18	ENSG00000183023.18	SLC8A1	84.9263134650716	3.39892	0.969807041998577	3.50473859037754	0.000457056	0.0117895110809859
ENSG00000183032.11	ENSG00000183032.11	SLC25A21	37.9080502614957	0.0436975	0.96194597675415	0.0454261271651417	0.963768	0.986492558656096
ENSG00000183048.11	ENSG00000183048.11	SLC25A10	600.230491648574	-0.0833964	0.344950527291574	-0.241763284133547	0.808964	0.925537897856337
ENSG00000183704.7	ENSG00000183704.7	SLC9B1P1	0	NA	NA	NA	NA	NA
ENSG00000183780.12	ENSG00000183780.12	SLC35F3	0	NA	NA	NA	NA	NA
ENSG00000184999.11	ENSG00000184999.11	SLC22A10	0	NA	NA	NA	NA	NA
ENSG00000185031.6	ENSG00000185031.6	SLC2A3P2	0	NA	NA	NA	NA	NA
ENSG00000185052.11	ENSG00000185052.11	SLC24A3	0.328687859086991	-1.44062	4.90445814406823	-0.293737218564071	0.768959	NA
ENSG00000185803.9	ENSG00000185803.9	SLC52A2	2353.77224500089	-0.0739226	0.233899741912059	-0.316043811750675	0.751969	0.902418417123417
ENSG00000186198.3	ENSG00000186198.3	SLC51B	0	NA	NA	NA	NA	NA
ENSG00000186334.9	ENSG00000186334.9	SLC36A3	10.8559339236054	1.90885	1.84669465684453	1.03365675263217	0.301297	0.602778046643928
ENSG00000186335.8	ENSG00000186335.8	SLC36A2	49.1924391723101	2.88665	1.30274867862335	2.21581506734019	0.0267042	0.157001274059204
ENSG00000187714.6	ENSG00000187714.6	SLC18A3	0	NA	NA	NA	NA	NA
ENSG00000188338.14	ENSG00000188338.14	SLC38A3	0.493031788630486	-2.02052	4.86519297240436	-0.415300575062517	0.677922	NA
ENSG00000188467.10	ENSG00000188467.10	SLC24A5	14.5829765280157	-0.505381	1.6738796174244	-0.301922247297215	0.762711	0.907775960586707
ENSG00000188687.17	ENSG00000188687.17	SLC4A5	12.0434975585341	-1.36648	1.64537336826305	-0.830499444360365	0.406256	0.695009525539719
ENSG00000188991.3	ENSG00000188991.3	SLC15A5	0	NA	NA	NA	NA	NA
ENSG00000189339.11	ENSG00000189339.11	SLC35E2B	589.145404824741	-0.630619	0.311971860398557	-2.02139852793343	0.0432385	0.208709043667348
ENSG00000196376.10	ENSG00000196376.10	SLC35F1	223.744208088867	0.572687	0.457194613104152	1.25261103045152	0.210347	0.499316090401801
ENSG00000196517.11	ENSG00000196517.11	SLC6A9	5.51096833686485	1.02089	2.63602344811124	0.387283000595346	0.698547	NA
ENSG00000196600.12	ENSG00000196600.12	SLC22A25	0	NA	NA	NA	NA	NA
ENSG00000196660.10	ENSG00000196660.10	SLC30A10	12.2297285608876	4.08749	1.92140411277439	2.12734675374097	0.0333913	0.179844438512195
ENSG00000196950.13	ENSG00000196950.13	SLC39A10	515.621330830373	-0.348261	0.347683122710226	-1.00166141505865	0.316507	0.618297440305753
ENSG00000197106.6	ENSG00000197106.6	SLC6A17	27.580618444928	-0.745505	1.45784783548179	-0.511373421399011	0.60909	0.830356955183681
ENSG00000197119.12	ENSG00000197119.12	SLC25A29	4.10347253539608	0.358845	3.33582232154678	0.107573263459384	0.914334	NA
ENSG00000197208.5	ENSG00000197208.5	SLC22A4	3.18535290524636	0.248248	3.73255296836266	0.0665089830316375	0.946973	NA
ENSG00000197241.3	ENSG00000197241.3	SLC2A7	0	NA	NA	NA	NA	NA
ENSG00000197375.12	ENSG00000197375.12	SLC22A5	68.5531691518229	-0.972632	0.745496126207471	-1.3046768767592	0.192003	0.478252948050596
ENSG00000197496.5	ENSG00000197496.5	SLC2A10	6.33509534267119	-5.6947	2.85543609510895	-1.99433714944865	0.0461152	NA
ENSG00000197506.7	ENSG00000197506.7	SLC28A3	0	NA	NA	NA	NA	NA
ENSG00000197658.9	ENSG00000197658.9	SLC22A24	0	NA	NA	NA	NA	NA
ENSG00000197818.11	ENSG00000197818.11	SLC9A8	136.042757891538	-0.995606	0.560367541441749	-1.7767017727421	0.0756173	0.28579843637787
ENSG00000197847.12	ENSG00000197847.12	SLC22A20P	4.51619602430957	-1.35272	2.86156887497585	-0.472719283982791	0.636413	NA
ENSG00000197891.11	ENSG00000197891.11	SLC22A12	0	NA	NA	NA	NA	NA
ENSG00000197901.11	ENSG00000197901.11	SLC22A6	0	NA	NA	NA	NA	NA
ENSG00000198246.8	ENSG00000198246.8	SLC29A3	137.829220085233	-1.02684	0.591012446408518	-1.7374308758492	0.0823111	0.299146502616945
ENSG00000198569.9	ENSG00000198569.9	SLC34A3	9.89313224185785	1.20831	1.82908778670524	0.660607616487594	0.508864	0.768240211627789
ENSG00000198689.11	ENSG00000198689.11	SLC9A6	153.035985909759	-0.685994	0.616983508980785	-1.11185209414539	0.266202	0.566242703707857
ENSG00000198743.6	ENSG00000198743.6	SLC5A3	183.059187404087	-0.287513	0.535398336582771	-0.537007244118376	0.591263	0.818913632893764
ENSG00000204044.6	ENSG00000204044.6	SLC12A5-AS1	3.36849195472026	0.347149	3.2424978300697	0.107062298043513	0.91474	NA
ENSG00000204385.11	ENSG00000204385.11	SLC44A4	331.535228655978	0.268555	0.419564501964619	0.640079282174332	0.522121	0.776636230202023
ENSG00000205060.10	ENSG00000205060.10	SLC35B4	592.638939337552	-0.401796	0.312281530643207	-1.28664799331988	0.198217	0.484904732532706
ENSG00000205184.2	ENSG00000205184.2	SLC10A5P1	0	NA	NA	NA	NA	NA
ENSG00000205359.9	ENSG00000205359.9	SLCO6A1	0.328687859086991	-1.44062	4.90445814406823	-0.293737218564071	0.768959	NA
ENSG00000205754.11	ENSG00000205754.11	SLCO1B7	0	NA	NA	NA	NA	NA
ENSG00000211584.13	ENSG00000211584.13	SLC48A1	231.250380544352	-0.525033	0.427967263173323	-1.22680749384701	0.219895	0.51110316764284
ENSG00000213332.4	ENSG00000213332.4	SLC25A5P6	0	NA	NA	NA	NA	NA
ENSG00000213608.5	ENSG00000213608.5	SLC25A14P1	0.328687859086991	-1.44062	4.90445814406823	-0.293737218564071	0.768959	NA
ENSG00000213645.2	ENSG00000213645.2	SLC25A1P3	0	NA	NA	NA	NA	NA
ENSG00000213673.3	ENSG00000213673.3	SLC25A5P3	0.164343929543495	-0.543153	4.98918447443684	-0.108866072712537	0.913309	NA
ENSG00000213699.8	ENSG00000213699.8	SLC35F6	372.417193024709	-0.815686	0.392483594678482	-2.07826836107973	0.0376846	0.193199951285702
ENSG00000213708.6	ENSG00000213708.6	SLC16A14P1	0	NA	NA	NA	NA	NA
ENSG00000213901.10	ENSG00000213901.10	SLC23A3	11.4508323632236	0.479285	1.98497394801339	0.241456592261878	0.809201	0.925577055103858
ENSG00000214329.7	ENSG00000214329.7	SLC9B1P2	0	NA	NA	NA	NA	NA
ENSG00000214617.9	ENSG00000214617.9	SLC6A10P	106.916707353011	0.278857	0.593111079391384	0.470160283139291	0.638241	0.844360765422515
ENSG00000214660.6	ENSG00000214660.6	SLC29A4P2	0	NA	NA	NA	NA	NA
ENSG00000214668.4	ENSG00000214668.4	SLC29A4P1	0	NA	NA	NA	NA	NA
ENSG00000215347.3	ENSG00000215347.3	SLC25A5P1	0	NA	NA	NA	NA	NA
ENSG00000215790.7	ENSG00000215790.7	SLC35E2	726.05879355009	-0.808871	0.351101750962246	-2.303809280685	0.0212334	0.136692834141724
ENSG00000218180.2	ENSG00000218180.2	SLC25A5P7	0	NA	NA	NA	NA	NA
ENSG00000218363.1	ENSG00000218363.1	SLC25A20P1	0	NA	NA	NA	NA	NA
ENSG00000218870.1	ENSG00000218870.1	SLC25A6P6	0	NA	NA	NA	NA	NA
ENSG00000220483.4	ENSG00000220483.4	SLC25A51P1	0	NA	NA	NA	NA	NA
ENSG00000221955.10	ENSG00000221955.10	SLC12A8	105.171131072204	-0.385118	0.647661936654642	-0.59462739853322	0.552093	0.796585464600517
ENSG00000223506.2	ENSG00000223506.2	SLC20A1P1	0	NA	NA	NA	NA	NA
ENSG00000224081.8	ENSG00000224081.8	SLC44A3-AS1	24.4706030309329	4.52072	1.54883468293752	2.91878484029082	0.00351399	0.0455910087621416
ENSG00000224281.4	ENSG00000224281.4	SLC25A5-AS1	30.6674691808141	0.243277	1.11406154148094	0.218369595084162	0.827141	0.934344219735222
ENSG00000224426.1	ENSG00000224426.1	SLC31A1P1	0	NA	NA	NA	NA	NA
ENSG00000224459.1	ENSG00000224459.1	SLC25A34-AS1	0	NA	NA	NA	NA	NA
ENSG00000225138.7	ENSG00000225138.7	SLC9A3-AS1	32.3450525572394	1.17785	1.18923448805561	0.990431100966406	0.321963	0.624717584451732
ENSG00000225347.1	ENSG00000225347.1	SLC25A5P8	1.47909536589146	-3.59804	4.81186576048782	-0.747742577695115	0.454615	NA
ENSG00000225697.12	ENSG00000225697.12	SLC26A6	549.683501438734	0.0676059	0.316096606265414	0.213877194404403	0.830643	0.936415368699136
ENSG00000226083.5	ENSG00000226083.5	SLC39A12-AS1	6.08363160050236	6.4771	3.28884747102043	1.9694125337799	0.0489057	NA
ENSG00000226148.1	ENSG00000226148.1	SLC25A39P1	0	NA	NA	NA	NA	NA
ENSG00000226419.7	ENSG00000226419.7	SLC16A1-AS1	93.7622153348739	1.05493	0.770753013233868	1.36870361165353	0.171092	0.449615841485181
ENSG00000226421.1	ENSG00000226421.1	SLC25A5P5	12.8949783057059	-0.466506	1.87144925688023	-0.249275524634484	0.803148	0.922908137655012
ENSG00000226631.1	ENSG00000226631.1	SLC9A3P3	0	NA	NA	NA	NA	NA
ENSG00000226818.1	ENSG00000226818.1	SLC6A6P1	0	NA	NA	NA	NA	NA
ENSG00000227028.6	ENSG00000227028.6	SLC8A1-AS1	0.838841039179797	0.660645	4.82982739839658	0.136784404258006	0.891201	NA
ENSG00000227367.1	ENSG00000227367.1	SLC9B1P4	0	NA	NA	NA	NA	NA
ENSG00000227533.5	ENSG00000227533.5	SLC2A1-AS1	76.6335311303955	1.74252	0.791836100514596	2.2006090458446	0.0277637	0.160516461702239
ENSG00000227629.1	ENSG00000227629.1	SLC25A15P1	0.853965633911495	1.94112	4.88378738809067	0.397461281078139	0.691027	NA
ENSG00000227825.4	ENSG00000227825.4	SLC9A7P1	0	NA	NA	NA	NA	NA
ENSG00000228948.2	ENSG00000228948.2	SLC25A6P5	0	NA	NA	NA	NA	NA
ENSG00000228983.9	ENSG00000228983.9	SLC47A1P1	1.44717244795997	-3.55841	4.81261866439231	-0.739390656481779	0.45967	NA
ENSG00000229785.1	ENSG00000229785.1	SLC25A38P1	0	NA	NA	NA	NA	NA
ENSG00000232060.3	ENSG00000232060.3	SLC4A1APP1	523.888809124325	-0.0477017	0.326047248201586	-0.146303125402542	0.883682	0.958932033469011
ENSG00000232203.3	ENSG00000232203.3	SLC25A6P2	1.30363534296479	4.24554	4.84248351841163	0.876728617788847	0.380634	NA
ENSG00000232287.2	ENSG00000232287.2	SLC6A1-AS1	0	NA	NA	NA	NA	NA
ENSG00000232457.4	ENSG00000232457.4	SLC16A6P1	1.80778322497845	-3.88682	4.80695856349667	-0.808582223514687	0.418755	NA
ENSG00000232800.1	ENSG00000232800.1	SLC7A15P	0	NA	NA	NA	NA	NA
ENSG00000232803.1	ENSG00000232803.1	SLCO4A1-AS1	4.47314210510762	-0.558211	3.2504983693511	-0.171730967926234	0.863649	NA
ENSG00000232846.1	ENSG00000232846.1	SLC25A6P3	0	NA	NA	NA	NA	NA
ENSG00000233011.1	ENSG00000233011.1	SLC9A3P1	0	NA	NA	NA	NA	NA
ENSG00000233015.1	ENSG00000233015.1	SLC25A6P1	0	NA	NA	NA	NA	NA
ENSG00000233705.6	ENSG00000233705.6	SLC26A4-AS1	14.7098263532852	0.972288	1.51408861322386	0.6421602655718	0.520769	0.775179236861826
ENSG00000233867.2	ENSG00000233867.2	SLC9B1P3	0	NA	NA	NA	NA	NA
ENSG00000234309.1	ENSG00000234309.1	SLC25A18P1	0	NA	NA	NA	NA	NA
ENSG00000234421.2	ENSG00000234421.2	SLC25A5P4	0	NA	NA	NA	NA	NA
ENSG00000234452.5	ENSG00000234452.5	SLC16A12-AS1	0	NA	NA	NA	NA	NA
ENSG00000234467.1	ENSG00000234467.1	SLC25A1P2	0	NA	NA	NA	NA	NA
ENSG00000234771.3	ENSG00000234771.3	SLC25A25-AS1	185.880624454799	0.834762	0.596870615611708	1.39856426003085	0.161944	0.436876198429233
ENSG00000235064.1	ENSG00000235064.1	SLC25A5P2	8.74065040967195	-0.108386	1.89532684501733	-0.0571859652164267	0.954397	NA
ENSG00000236253.7	ENSG00000236253.7	SLC25A3P1	0	NA	NA	NA	NA	NA
ENSG00000236305.1	ENSG00000236305.1	SLC12A9-AS1	23.1772967855775	0.348349	1.19087303373981	0.292515733601012	0.769892	0.9110822517203
ENSG00000236396.8	ENSG00000236396.8	SLC35G4	2.60727068592958	5.25343	4.50080270271834	1.16722080769751	0.243121	NA
ENSG00000236401.1	ENSG00000236401.1	SLC4A1APP2	0	NA	NA	NA	NA	NA
ENSG00000237164.1	ENSG00000237164.1	SLC25A15P2	0	NA	NA	NA	NA	NA
ENSG00000238118.1	ENSG00000238118.1	SLC25A24P2	0	NA	NA	NA	NA	NA
ENSG00000238125.1	ENSG00000238125.1	SLC9A3P2	0	NA	NA	NA	NA	NA
ENSG00000238286.1	ENSG00000238286.1	SLC35E1P1	0	NA	NA	NA	NA	NA
ENSG00000240012.1	ENSG00000240012.1	SLC9A9-AS1	0	NA	NA	NA	NA	NA
ENSG00000241361.8	ENSG00000241361.8	SLC25A24P1	0	NA	NA	NA	NA	NA
ENSG00000242082.1	ENSG00000242082.1	SLC5A4-AS1	0	NA	NA	NA	NA	NA
ENSG00000242280.1	ENSG00000242280.1	SLC16A1P1	0	NA	NA	NA	NA	NA
ENSG00000244493.1	ENSG00000244493.1	SLC9A9-AS2	4.25593111030833	-0.43675	2.89976618329065	-0.150615725887971	0.880279	NA
ENSG00000249288.1	ENSG00000249288.1	SLC25A15P5	2.94415846656182	1.92057	3.42342636639462	0.561009494220768	0.574791	NA
ENSG00000250033.5	ENSG00000250033.5	SLC7A11-AS1	9.33915588131502	0.257107	1.95283433105438	0.131658606576841	0.895254	0.96282625937225
ENSG00000251015.1	ENSG00000251015.1	SLC25A30-AS1	0.583764449133394	-0.0992303	4.88523732192933	-0.0203122847418416	0.983794	NA
ENSG00000251078.1	ENSG00000251078.1	SLC25A5P9	0	NA	NA	NA	NA	NA
ENSG00000251299.1	ENSG00000251299.1	SLC25A15P3	2.758486817472	5.34234	3.91142278363219	1.36583121221982	0.171992	NA
ENSG00000253598.1	ENSG00000253598.1	SLC10A5	36.9712073867897	-1.32528	1.03448151252006	-1.28110205134849	0.200158	0.487247699206605
ENSG00000253861.1	ENSG00000253861.1	SLC2A3P1	0	NA	NA	NA	NA	NA
ENSG00000254088.1	ENSG00000254088.1	SLC2A3P4	2.33505779653358	-0.342891	4.19643045883863	-0.0817100615781054	0.934877	NA
ENSG00000254181.1	ENSG00000254181.1	SLC25A51P3	0	NA	NA	NA	NA	NA
ENSG00000254479.1	ENSG00000254479.1	SLC25A1P1	0	NA	NA	NA	NA	NA
ENSG00000254799.1	ENSG00000254799.1	SLC25A47P1	0	NA	NA	NA	NA	NA
ENSG00000254827.5	ENSG00000254827.5	SLC22A18AS	3.56308507372716	0.751496	3.1814383002851	0.236212808696361	0.813268	NA
ENSG00000254954.1	ENSG00000254954.1	SLC2A13P1	0	NA	NA	NA	NA	NA
ENSG00000255116.2	ENSG00000255116.2	SLC5A4P1	6.59177307597726	2.21667	2.44510737995169	0.906575161495888	0.364632	NA
ENSG00000256870.2	ENSG00000256870.2	SLC5A8	49.516863188568	2.92279	0.966402088998367	3.02439915203808	0.00249127	0.0361753930015105
ENSG00000257016.1	ENSG00000257016.1	SLC25A39P2	0	NA	NA	NA	NA	NA
ENSG00000258186.2	ENSG00000258186.2	SLC7A5P2	0	NA	NA	NA	NA	NA
ENSG00000258373.1	ENSG00000258373.1	SLC25A3P2	95.7116722824369	-0.397027	0.691067548590946	-0.574512485751809	0.565621	0.803741293093722
ENSG00000258706.1	ENSG00000258706.1	SLC20A1P3	0	NA	NA	NA	NA	NA
ENSG00000258708.1	ENSG00000258708.1	SLC25A21-AS1	23.0228036655033	-1.73887	1.32386933976617	-1.31347302127843	0.189024	0.474031557675528
ENSG00000259224.2	ENSG00000259224.2	SLC35G6	0	NA	NA	NA	NA	NA
ENSG00000259803.6	ENSG00000259803.6	SLC22A31	2.04061272037122	4.92333	4.82096129433569	1.02123508908601	0.307143	NA
ENSG00000260727.1	ENSG00000260727.1	SLC7A5P1	0	NA	NA	NA	NA	NA
ENSG00000261608.1	ENSG00000261608.1	SLC25A1P4	0	NA	NA	NA	NA	NA
ENSG00000263716.1	ENSG00000263716.1	SLC25A51P2	0	NA	NA	NA	NA	NA
ENSG00000266909.1	ENSG00000266909.1	SLC25A6P4	0	NA	NA	NA	NA	NA
ENSG00000267097.1	ENSG00000267097.1	SLC14A2-AS1	0	NA	NA	NA	NA	NA
ENSG00000267323.1	ENSG00000267323.1	SLC25A1P5	0	NA	NA	NA	NA	NA
ENSG00000267781.1	ENSG00000267781.1	SLC25A36P1	0	NA	NA	NA	NA	NA
ENSG00000268104.2	ENSG00000268104.2	SLC6A14	0.434545114321597	2.58423	4.95727058004367	0.521301631932227	0.602157	NA
ENSG00000269009.1	ENSG00000269009.1	SLC6A21P	0.765229770139209	3.52633	4.87924904606211	0.722720324025473	0.469852	NA
ENSG00000269743.2	ENSG00000269743.2	SLC25A53	94.2318175421821	0.500507	0.625217383185221	0.800532565590428	0.423402	0.709341972952155
ENSG00000273872.1	ENSG00000273872.1	SLC25A15P4	0.328687859086991	-1.44062	4.90445814406823	-0.293737218564071	0.768959	NA
ENSG00000273894.1	ENSG00000273894.1	SLC20A1P2	0	NA	NA	NA	NA	NA
ENSG00000275768.1	ENSG00000275768.1	SLC2AXP1	0	NA	NA	NA	NA	NA
ENSG00000084453.16	ENSG00000084453.16	SLCO1A2	17.4245625755156	-1.03988	1.42012580096967	-0.732248432978117	0.464017	0.737619665417637
ENSG00000101187.15	ENSG00000101187.15	SLCO4A1	199.535338305539	-0.630828	0.493664982520316	-1.27784584209992	0.201304	0.488860035305583
ENSG00000111700.12	ENSG00000111700.12	SLCO1B3	0	NA	NA	NA	NA	NA
ENSG00000134538.2	ENSG00000134538.2	SLCO1B1	22.6568145078753	4.40674	1.59934826399783	2.75533567538264	0.00586319	0.0626766686852959
ENSG00000137491.14	ENSG00000137491.14	SLCO2B1	24.5952048665833	1.45936	1.27034581300561	1.14878989541121	0.250643	0.547869943151323
ENSG00000137571.10	ENSG00000137571.10	SLCO5A1	140.562816874796	-0.938661	0.584122201665209	-1.6069592052222	0.108063	0.347342575513615
ENSG00000139155.8	ENSG00000139155.8	SLCO1C1	2.97763198823839	0.110372	3.80340275493099	0.0290193774457614	0.976849	NA
ENSG00000173930.8	ENSG00000173930.8	SLCO4C1	0	NA	NA	NA	NA	NA
ENSG00000174640.13	ENSG00000174640.13	SLCO2A1	6.41497235728993	-3.08641	2.35785057826424	-1.30899262465676	0.190537	NA
ENSG00000176463.13	ENSG00000176463.13	SLCO3A1	16.2122490620919	3.46536	1.76433860500961	1.96411544221316	0.0495167	0.224858487838941
ENSG00000205359.9	ENSG00000205359.9	SLCO6A1	0.328687859086991	-1.44062	4.90445814406823	-0.293737218564071	0.768959	NA
ENSG00000205754.11	ENSG00000205754.11	SLCO1B7	0	NA	NA	NA	NA	NA
ENSG00000232803.1	ENSG00000232803.1	SLCO4A1-AS1	4.47314210510762	-0.558211	3.2504983693511	-0.171730967926234	0.863649	NA
